# Supplementary material for: Associations Between Mental Health Problems in Adolescence and Educational Attainment in Early Adulthood: Results of the German Longitudinal BELLA Study
Source: Front Pediatr. 2022 Feb 25;10:828085. doi: 10.3389/fped.2022.828085 (PMC8914221; doi:10.3389/fped.2022.828085)
Supplement: Supplementary file 4 [file Data_Sheet_1.XLSX]

## Sheet: Frontiers_MHP and Education_BEL
Externalizing_MHP_sum_EM_centered	Externalizing_MHP_sum_EM	Externalizing_MHP_sum_centered	Externalizing_MHP_sum	Internalizing_MHP_sum_EM_centered	Internalizing_MHP_sum_EM	Internalizing_MHP_sum_centered	Internalizing_MHP_sum	Gender	Migration_background	Parental_education_EM_centered	Parental_education_EM	Parental_education_centered	Parental_education	Household_income_EM_centered	Household_income_EM	Household_income_centered	Household_income	Parental_status_of_employment_EM	Parental_status_of_employment	Level_of_education	Failure_to_attain_expecteted_LoE	modFailure_to_attain_expLoE_partiallyresponses_excl	modFailure_to_attain_expLoE_partiallyresponses_codedreversely	Dropout	modDropout_partiallyresponses_excl	modDropout_partiallyresponses_codedreversely	exploMHP_caused_shortfalls	exploMHP_threatened_completing_education	exploMHP_caused_dropout	RndAge_centered	RndAge	RndAge_centered_X_Gender
4.91244	10	4.91435	10	-3.26384	1	-3.2662	1	0	1	-1.66304	11.5	-1.66511	11.5	-3.93896	8.48	-3.92623	8.48	1	1	1	1	#NULL!	0	0	0	0	0	0	0	-3.16	11.72	0
7.91244	13	7.91435	13	0.736159	5	0.733796	5	0	2	-2.66304	10.5	-2.66511	10.5	-6.18896	6.23	-6.17623	6.23	0	0	1	0	0	0	0	0	0	0	0	0	-3.42	11.46	0
-1.08756	4	-1.08565	4	-1.26384	3	-1.2662	3	1	1	-4.16304	9	-4.16511	9	-6.22896	6.19	-6.21623	6.19	1	1	1	0	0	0	0	0	0	1	1	0	2.46	17.34	2.46
8.91244	14	8.91435	14	-0.263841	4	-0.266204	4	1	2	-2.66304	10.5	-2.66511	10.5	-0.0289626	12.39	-0.0162295	12.39	0	0	1	1	1	1	0	0	0	0	0	0	-2.51	12.36	-2.51
4.91244	10	4.91435	10	0.736159	5	0.733796	5	0	2	-4.16304	9	-4.16511	9	-5.76896	6.65	-5.75623	6.65	1	1	1	0	0	0	0	0	0	1	0	0	0.65	15.52	0
0.912444	6	0.914352	6	-2.26384	2	-2.2662	2	1	1	-2.91304	10.25	-2.91511	10.25	0.591037	13.01	0.60377	13.01	0	0	0	0	0	0	0	0	0	0	0	0	-3.7	11.18	-3.7
3.91244	9	3.91435	9	2.73616	7	2.7338	7	1	1	-1.66304	11.5	-1.66511	11.5	-5.68896	6.73	-5.67623	6.73	0	0	0	0	0	0	0	0	0	0	0	0	-2.62	12.25	-2.62
2.91244	8	2.91435	8	3.73616	8	3.7338	8	1	2	-3.66304	9.5	-3.66511	9.5	-4.64896	7.77	-4.63623	7.77	0	0	0	0	0	0	0	0	0	1	0	0	-1.48	13.39	-1.48
3.91244	9	3.91435	9	4.73616	9	4.7338	9	0	1	-2.66304	10.5	-2.66511	10.5	-4.74896	7.67	-4.73623	7.67	0	0	0	0	0	0	0	0	0	1	1	1	-0.33	14.55	0
0.912444	6	0.914352	6	0.736159	5	0.733796	5	1	1	-2.66304	10.5	-2.66511	10.5	-4.41896	8	-4.40623	8	0	0	0	1	#NULL!	0	0	0	0	0	0	0	0.38	15.26	0.38
1.91244	7	1.91435	7	-2.26384	2	-2.2662	2	1	1	-1.91304	11.25	-1.91511	11.25	-4.11896	8.3	-4.10623	8.3	0	0	1	0	0	0	0	0	0	0	0	0	-0.75	14.13	-0.75
7.91244	13	7.91435	13	-3.26384	1	-3.2662	1	1	2	-1.66304	11.5	-1.66511	11.5	-2.49896	9.92	-2.48623	9.92	0	0	1	1	1	1	0	0	0	0	0	0	0.39	15.26	0.39
1.91244	7	1.91435	7	1.73616	6	1.7338	6	0	2	-3.41304	9.75	-3.41511	9.75	-6.78896	5.63	-6.77623	5.63	1	1	1	1	#NULL!	0	0	0	0	0	1	0	0.04	14.91	0
2.91244	8	2.91435	8	3.73616	8	3.7338	8	1	2	-2.66304	10.5	-2.66511	10.5	-4.43896	7.98	-4.42623	7.98	0	0	1	1	#NULL!	0	0	0	0	0	0	0	-2.98	11.9	-2.98
0.912444	6	0.914352	6	-4.26384	0	-4.2662	0	1	2	-1.66304	11.5	-1.66511	11.5	-6.00896	6.41	-5.99623	6.41	1	1	0	0	0	0	0	0	0	1	0	0	-3.39	11.49	-3.39
4.91244	10	4.91435	10	-1.26384	3	-1.2662	3	1	2	-2.16304	11	-2.16511	11	-0.248963	12.17	-0.23623	12.17	0	0	1	0	0	0	0	0	0	0	0	0	-2.23	12.64	-2.23
2.91244	8	2.91435	8	1.73616	6	1.7338	6	1	2	-2.66304	10.5	-2.66511	10.5	-3.63896	8.78	-3.62623	8.78	0	0	0	0	0	0	0	0	0	0	0	0	-1.77	13.11	-1.77
-0.0875564	5	-0.0856481	5	-1.26384	3	-1.2662	3	1	1	-1.16304	12	-1.16511	12	-9.39896	3.02	-9.38623	3.02	0	0	0	0	0	0	0	0	0	0	0	0	-2	12.88	-2
0.912444	6	0.914352	6	-1.26384	3	-1.2662	3	1	2	-2.66304	10.5	-2.66511	10.5	-7.83896	4.58	-7.82623	4.58	0	0	0	1	#NULL!	0	0	0	0	0	0	0	-1.33	13.55	-1.33
4.91244	10	4.91435	10	0.736159	5	0.733796	5	1	2	-1.66304	11.5	-1.66511	11.5	-7.25896	5.16	-7.24623	5.16	1	1	0	0	0	0	0	0	0	0	0	0	2.95	17.82	2.95
-0.0875564	5	-0.0856481	5	-1.26384	3	-1.2662	3	1	2	-3.91304	9.25	-3.91511	9.25	0.191037	12.61	0.20377	12.61	0	0	1	1	#NULL!	0	1	1	1	0	0	0	-0.76	14.11	-0.76
5.91244	11	5.91435	11	-1.26384	3	-1.2662	3	1	2	-1.66304	11.5	-1.66511	11.5	-4.29896	8.12	-4.28623	8.12	0	0	0	0	0	0	0	0	0	0	0	0	0.12	14.99	0.12
2.91244	8	2.91435	8	4.73616	9	4.7338	9	0	2	-1.66304	11.5	-1.66511	11.5	-7.13896	5.28	-7.12623	5.28	1	1	0	0	0	0	0	0	0	1	1	0	-2.18	12.7	0
1.91244	7	1.91435	7	4.73616	9	4.7338	9	1	1	-0.663039	12.5	-0.665105	12.5	-6.22896	6.19	-6.21623	6.19	1	1	0	0	0	0	0	0	0	1	1	0	-0.52	14.35	-0.52
2.91244	8	2.91435	8	1.73616	6	1.7338	6	0	2	-2.66304	10.5	-2.66511	10.5	-2.71896	9.7	-2.70623	9.7	0	0	0	1	1	1	0	0	0	0	0	0	-2.21	12.67	0
1.91244	7	1.91435	7	-1.26384	3	-1.2662	3	0	2	-0.913039	12.25	-0.915105	12.25	-8.06896	4.35	-8.05623	4.35	1	1	0	0	0	0	1	#NULL!	0	1	0	1	-3.18	11.69	0
0.824346	5.9119	#NULL!	#NULL!	-1.02066	3.24318	#NULL!	#NULL!	1	2	-2.66304	10.5	-2.66511	10.5	-2.03896	10.38	-2.02623	10.38	0	0	1	1	#NULL!	0	0	0	0	0	0	0	-3.28	11.59	-3.28
3.91244	9	3.91435	9	-3.26384	1	-3.2662	1	1	2	-2.66304	10.5	-2.66511	10.5	-0.0689626	12.35	-0.0562295	12.35	0	0	0	0	0	0	0	0	0	0	0	0	1.12	15.99	1.12
3.91244	9	3.91435	9	-2.26384	2	-2.2662	2	1	2	-2.16304	11	-2.16511	11	-1.48896	10.93	-1.47623	10.93	0	0	0	1	#NULL!	0	0	0	0	0	0	0	-0.21	14.67	-0.21
-0.0875564	5	-0.0856481	5	-4.26384	0	-4.2662	0	1	2	-2.66304	10.5	-2.66511	10.5	-4.46896	7.95	-4.45623	7.95	0	0	0	0	0	0	0	0	0	1	0	0	-1.61	13.26	-1.61
-2.08756	3	-2.08565	3	-3.26384	1	-3.2662	1	1	2	-2.66304	10.5	-2.66511	10.5	-6.64896	5.77	-6.63623	5.77	0	0	0	0	0	0	0	0	0	0	0	0	-3.58	11.29	-3.58
0.912444	6	0.914352	6	-0.263841	4	-0.266204	4	1	2	-2.41304	10.75	-2.41511	10.75	-2.34896	10.07	-2.33623	10.07	0	0	0	0	0	0	0	0	0	0	0	0	-2.89	11.99	-2.89
3.91244	9	3.91435	9	-1.26384	3	-1.2662	3	0	2	-2.41304	10.75	-2.41511	10.75	-2.80896	9.61	-2.79623	9.61	0	0	0	0	0	0	0	0	0	0	0	0	-0.74	14.14	0
1.91244	7	1.91435	7	0.736159	5	0.733796	5	0	2	-2.66304	10.5	-2.66511	10.5	-4.88896	7.53	-4.87623	7.53	0	0	0	0	0	0	0	0	0	0	0	0	-1.35	13.53	0
6.91244	12	6.91435	12	0.736159	5	0.733796	5	0	2	-1.66304	11.5	-1.66511	11.5	-5.17896	7.24	-5.16623	7.24	0	0	0	0	0	0	0	0	0	0	0	0	-0.01	14.87	0
1.91244	7	1.91435	7	0.736159	5	0.733796	5	0	1	-3.16304	10	-3.16511	10	-5.06896	7.35	-5.05623	7.35	0	0	0	0	0	0	0	0	0	0	0	0	2.88	17.75	0
-1.08756	4	-1.08565	4	-2.26384	2	-2.2662	2	0	2	-3.16304	10	-3.16511	10	-6.71896	5.7	-6.70623	5.7	0	-99	0	0	0	0	0	0	0	0	0	0	-1.42	13.46	0
6.91244	12	6.91435	12	2.73616	7	2.7338	7	0	2	-1.66304	11.5	-1.66511	11.5	5.94104	18.36	5.95377	18.36	0	0	1	1	1	1	0	0	0	0	0	0	-2.63	12.24	0
3.91244	9	3.91435	9	0.736159	5	0.733796	5	1	2	-0.913039	12.25	-0.915105	12.25	-7.33896	5.08	-7.32623	5.08	1	1	0	0	0	0	0	0	0	1	1	0	0.99	15.86	0.99
1.91244	7	1.91435	7	2.73616	7	2.7338	7	1	2	-1.66304	11.5	-1.66511	11.5	-5.54896	6.87	-5.53623	6.87	0	0	1	0	0	0	0	0	0	1	0	0	-3.48	11.39	-3.48
-3.08756	2	-3.08565	2	-1.26384	3	-1.2662	3	1	2	-2.41304	10.75	-2.41511	10.75	-7.57896	4.84	-7.56623	4.84	1	1	1	0	0	0	1	#NULL!	0	0	0	0	-1.5	13.37	-1.5
0.912444	6	0.914352	6	-2.26384	2	-2.2662	2	1	2	-2.91304	10.25	-2.91511	10.25	1.75104	14.17	1.76377	14.17	0	0	0	0	0	0	0	0	0	0	0	0	-0.96	13.92	-0.96
0.912444	6	0.914352	6	4.73616	9	4.7338	9	0	2	-1.66304	11.5	-1.66511	11.5	-5.64896	6.77	-5.63623	6.77	1	1	0	1	#NULL!	0	0	0	0	0	0	0	-2.39	12.49	0
1.91244	7	1.91435	7	-0.263841	4	-0.266204	4	1	2	-1.66304	11.5	-1.66511	11.5	-3.64896	8.77	-3.63623	8.77	0	0	0	0	0	0	0	0	0	1	0	0	-2.55	12.32	-2.55
-0.0875564	5	-0.0856481	5	-2.26384	2	-2.2662	2	1	2	-2.66304	10.5	-2.66511	10.5	-3.73896	8.68	-3.72623	8.68	0	0	1	0	0	0	0	0	0	0	0	0	-0.18	14.7	-0.18
2.91244	8	2.91435	8	1.73616	6	1.7338	6	1	2	-1.16304	12	-1.16511	12	-4.06896	8.35	-4.05623	8.35	0	0	1	1	#NULL!	0	0	0	0	0	0	0	-3.63	11.25	-3.63
5.91244	11	5.91435	11	-0.263841	4	-0.266204	4	0	2	-2.66304	10.5	-2.66511	10.5	-6.87896	5.54	-6.86623	5.54	0	0	1	1	#NULL!	0	1	1	1	1	1	1	2.7	17.57	0
-0.0875564	5	-0.0856481	5	-0.263841	4	-0.266204	4	1	2	-1.66304	11.5	-1.66511	11.5	-2.44896	9.97	-2.43623	9.97	1	1	0	0	0	0	0	0	0	0	0	0	-2.15	12.73	-2.15
0.912444	6	0.914352	6	-1.26384	3	-1.2662	3	1	2	-1.66304	11.5	-1.66511	11.5	-4.28896	8.13	-4.27623	8.13	0	0	0	0	0	0	0	0	0	0	0	0	-3.08	11.79	-3.08
4.91244	10	4.91435	10	3.73616	8	3.7338	8	1	2	-0.163039	13	-0.165105	13	-5.37896	7.04	-5.36623	7.04	1	1	0	0	0	0	0	0	0	0	0	0	-1.36	13.51	-1.36
4.91244	10	4.91435	10	3.73616	8	3.7338	8	0	2	-1.16304	12	-1.16511	12	-4.13896	8.28	-4.12623	8.28	0	0	0	1	#NULL!	0	0	0	0	1	1	0	-2.04	12.83	0
0.912444	6	0.914352	6	0.736159	5	0.733796	5	0	2	-2.16304	11	-2.16511	11	-7.96896	4.45	-7.95623	4.45	1	1	0	0	0	0	0	0	0	0	0	0	0.29	15.16	0
3.91244	9	3.91435	9	-0.263841	4	-0.266204	4	0	2	-2.16304	11	-2.16511	11	-3.36896	9.05	-3.35623	9.05	0	0	0	0	0	0	0	0	0	1	0	0	-0.2	14.68	0
1.91244	7	1.91435	7	1.73616	6	1.7338	6	0	2	-2.66304	10.5	-2.66511	10.5	0.891037	13.31	0.90377	13.31	0	0	0	1	#NULL!	0	0	0	0	0	0	0	-1.69	13.18	0
2.91244	8	2.91435	8	0.736159	5	0.733796	5	1	2	-0.913039	12.25	-0.915105	12.25	-4.52896	7.89	-4.51623	7.89	1	1	1	0	0	0	0	0	0	0	0	0	0.06	14.93	0.06
-4.08756	1	-4.08565	1	-0.263841	4	-0.266204	4	0	2	-2.41304	10.75	-2.41511	10.75	-9.01896	3.4	-9.00623	3.4	0	0	1	1	#NULL!	0	0	0	0	0	0	0	-3.7	11.17	0
0.912444	6	0.914352	6	-1.26384	3	-1.2662	3	0	2	-2.66304	10.5	-2.66511	10.5	-1.19896	11.22	-1.18623	11.22	0	0	0	0	0	0	0	0	0	0	0	0	-1.37	13.51	0
1.91244	7	1.91435	7	4.73616	9	4.7338	9	1	2	-1.66304	11.5	-1.66511	11.5	-3.42896	8.99	-3.41623	8.99	0	0	0	0	0	0	0	0	0	0	0	0	-2.95	11.93	-2.95
2.91244	8	2.91435	8	1.73616	6	1.7338	6	0	2	-1.66304	11.5	-1.66511	11.5	-5.88896	6.53	-5.87623	6.53	0	0	0	1	#NULL!	0	1	#NULL!	0	1	1	1	-1.4	13.47	0
1.91244	7	1.91435	7	-2.26384	2	-2.2662	2	1	2	-2.16304	11	-2.16511	11	0.361037	12.78	0.37377	12.78	0	0	0	1	#NULL!	0	0	0	0	1	1	0	-0.32	14.55	-0.32
-1.08756	4	-1.08565	4	-2.26384	2	-2.2662	2	0	2	-2.41304	10.75	-2.41511	10.75	-5.93896	6.48	-5.92623	6.48	1	1	0	0	0	0	0	0	0	0	0	0	-0.22	14.66	0
0.912444	6	0.914352	6	-1.26384	3	-1.2662	3	0	2	-2.66304	10.5	-2.66511	10.5	-0.738963	11.68	-0.72623	11.68	0	0	0	0	0	0	0	0	0	0	0	0	-1.27	13.61	0
0.912444	6	0.914352	6	0.736159	5	0.733796	5	0	2	-2.16304	11	-2.16511	11	-5.14896	7.27	-5.13623	7.27	1	1	0	0	0	0	0	0	0	0	1	0	0.07	14.95	0
1.91244	7	1.91435	7	-2.26384	2	-2.2662	2	1	2	-1.66304	11.5	-1.66511	11.5	-1.49896	10.92	-1.48623	10.92	0	0	0	0	0	0	0	0	0	0	0	0	-1.44	13.43	-1.44
5.91244	11	5.91435	11	-0.263841	4	-0.266204	4	0	2	-1.66304	11.5	-1.66511	11.5	-5.07896	7.34	-5.06623	7.34	1	1	0	1	#NULL!	0	0	0	0	0	0	0	2.5	17.38	0
2.91244	8	2.91435	8	-4.26384	0	-4.2662	0	1	2	-1.66304	11.5	-1.66511	11.5	-0.488963	11.93	-0.47623	11.93	0	0	0	0	0	0	0	0	0	0	0	0	0.29	15.17	0.29
0.912444	6	0.914352	6	0.736159	5	0.733796	5	0	2	-1.66304	11.5	-1.66511	11.5	-2.18896	10.23	-2.17623	10.23	0	0	0	0	0	0	0	0	0	0	0	0	-3.19	11.68	0
1.91244	7	1.91435	7	-1.26384	3	-1.2662	3	1	2	-1.41304	11.75	-1.41511	11.75	-5.36896	7.05	-5.35623	7.05	0	0	0	0	0	0	0	0	0	0	0	0	-0.7	14.17	-0.7
3.91244	9	3.91435	9	-0.263841	4	-0.266204	4	0	2	-1.66304	11.5	-1.66511	11.5	-3.43896	8.98	-3.42623	8.98	0	0	0	0	0	0	1	1	1	0	0	0	-0.67	14.2	0
-3.08756	2	-3.08565	2	1.73616	6	1.7338	6	0	2	-2.66304	10.5	-2.66511	10.5	-4.56896	7.85	-4.55623	7.85	0	0	0	0	0	0	0	0	0	0	0	0	-3.26	11.62	0
-0.0875564	5	-0.0856481	5	-1.26384	3	-1.2662	3	0	2	-1.41304	11.75	-1.41511	11.75	-7.82896	4.59	-7.81623	4.59	1	1	0	0	0	0	0	0	0	0	0	0	-1.06	13.82	0
3.91244	9	3.91435	9	-0.263841	4	-0.266204	4	1	2	-0.913039	12.25	-0.915105	12.25	-1.25896	11.16	-1.24623	11.16	0	0	0	0	0	0	0	0	0	1	1	0	-2.04	12.84	-2.04
2.91244	8	2.91435	8	-3.26384	1	-3.2662	1	1	2	-1.66304	11.5	-1.66511	11.5	-2.72896	9.69	-2.71623	9.69	0	0	1	0	0	0	0	0	0	0	1	0	1.54	16.42	1.54
1.91244	7	1.91435	7	1.73616	6	1.7338	6	0	2	-2.16304	11	-2.16511	11	-0.538963	11.88	-0.52623	11.88	0	0	0	0	0	0	0	0	0	0	0	0	-1.72	13.15	0
-1.08756	4	-1.08565	4	-2.26384	2	-2.2662	2	0	2	-2.66304	10.5	-2.66511	10.5	-5.89896	6.52	-5.88623	6.52	0	0	0	0	0	0	0	0	0	0	0	0	-0.74	14.13	0
5.91244	11	5.91435	11	-1.26384	3	-1.2662	3	0	2	-1.66304	11.5	-1.66511	11.5	15.821	28.24	15.8338	28.24	0	0	0	1	1	1	0	0	0	0	0	0	-3.03	11.85	0
-1.08756	4	-1.08565	4	-3.26384	1	-3.2662	1	1	2	-2.16304	11	-2.16511	11	-1.66896	10.75	-1.65623	10.75	0	0	0	0	0	0	0	0	0	0	0	0	-1.8	13.07	-1.8
-1.08756	4	-1.08565	4	-2.26384	2	-2.2662	2	1	2	-2.91304	10.25	-2.91511	10.25	-1.63896	10.78	-1.62623	10.78	0	0	0	0	0	0	0	0	0	0	1	0	1.33	16.2	1.33
-0.0875564	5	-0.0856481	5	-0.263841	4	-0.266204	4	1	2	-1.66304	11.5	-1.66511	11.5	-6.81896	5.6	-6.80623	5.6	1	1	0	0	0	0	1	#NULL!	0	0	0	0	2.7	17.57	2.7
-1.08756	4	-1.08565	4	-2.26384	2	-2.2662	2	1	2	-2.16304	11	-2.16511	11	-2.42896	9.99	-2.41623	9.99	0	0	0	0	0	0	0	0	0	0	0	0	-1.65	13.23	-1.65
-0.0875564	5	-0.0856481	5	1.73616	6	1.7338	6	1	2	-1.66304	11.5	-1.66511	11.5	-3.08896	9.33	-3.07623	9.33	0	0	0	1	#NULL!	0	0	0	0	0	0	0	-3.33	11.55	-3.33
-1.08756	4	-1.08565	4	-2.26384	2	-2.2662	2	0	2	-4.66304	8.5	-4.66511	8.5	0.251037	12.67	0.26377	12.67	0	0	0	0	0	0	0	0	0	0	0	0	2.18	17.06	0
1.91244	7	1.91435	7	-4.26384	0	-4.2662	0	1	2	-1.41304	11.75	-1.41511	11.75	-3.92896	8.49	-3.91623	8.49	0	0	0	1	#NULL!	0	0	0	0	0	0	0	0.87	15.74	0.87
2.91244	8	2.91435	8	1.73616	6	1.7338	6	0	2	-0.913039	12.25	-0.915105	12.25	-3.60896	8.81	-3.59623	8.81	0	0	0	0	0	0	0	0	0	0	0	0	-2.55	12.32	0
0.912444	6	0.914352	6	-2.26384	2	-2.2662	2	1	2	-1.91304	11.25	-1.91511	11.25	-2.57896	9.84	-2.56623	9.84	0	0	0	0	0	0	0	0	0	0	0	0	0.45	15.33	0.45
-1.08756	4	-1.08565	4	6.73616	11	6.7338	11	1	2	-2.66304	10.5	-2.66511	10.5	-2.79896	9.62	-2.78623	9.62	0	0	0	0	0	0	0	0	0	0	0	0	-1.59	13.29	-1.59
-4.08756	1	-4.08565	1	-0.263841	4	-0.266204	4	0	2	-2.66304	10.5	-2.66511	10.5	-1.65896	10.76	-1.64623	10.76	0	0	1	1	1	1	1	#NULL!	0	1	1	1	-3.71	11.16	0
2.91244	8	2.91435	8	2.73616	7	2.7338	7	0	1	-0.616664	12.5464	#NULL!	#NULL!	-6.84896	5.57	-6.83623	5.57	0	0	1	0	0	0	0	0	0	0	0	0	0.67	15.55	0
0.912444	6	0.914352	6	1.73616	6	1.7338	6	0	2	-2.66304	10.5	-2.66511	10.5	-4.75896	7.66	-4.74623	7.66	0	0	0	0	0	0	0	0	0	0	0	0	0.21	15.08	0
-0.0875564	5	-0.0856481	5	4.73616	9	4.7338	9	1	2	-1.91304	11.25	-1.91511	11.25	-3.13896	9.28	-3.12623	9.28	0	0	0	1	#NULL!	0	0	0	0	0	0	0	-2.23	12.65	-2.23
6.91244	12	6.91435	12	0.736159	5	0.733796	5	1	2	-0.163039	13	-0.165105	13	-1.05896	11.36	-1.04623	11.36	0	0	0	0	0	0	0	0	0	0	0	0	0.29	15.16	0.29
0.912444	6	0.914352	6	-2.26384	2	-2.2662	2	1	2	-1.66304	11.5	-1.66511	11.5	-4.07896	8.34	-4.06623	8.34	0	0	0	0	0	0	0	0	0	0	0	0	0.77	15.65	0.77
-1.08756	4	-1.08565	4	-0.263841	4	-0.266204	4	1	2	-2.16304	11	-2.16511	11	0.541037	12.96	0.55377	12.96	0	0	0	1	#NULL!	0	0	0	0	0	0	0	-2.73	12.14	-2.73
1.91244	7	1.91435	7	-1.26384	3	-1.2662	3	0	2	-1.66304	11.5	-1.66511	11.5	-4.75896	7.66	-4.74623	7.66	1	1	0	0	0	0	0	0	0	0	0	0	1	15.87	0
-0.0875564	5	-0.0856481	5	-1.26384	3	-1.2662	3	1	2	-0.913039	12.25	-0.915105	12.25	-7.01896	5.4	-7.00623	5.4	1	1	0	0	0	0	0	0	0	0	0	0	0.65	15.53	0.65
-3.08756	2	-3.08565	2	-0.263841	4	-0.266204	4	1	2	-2.41304	10.75	-2.41511	10.75	-1.54896	10.87	-1.53623	10.87	0	0	0	0	0	0	0	0	0	0	0	0	-3.18	11.69	-3.18
1.91244	7	1.91435	7	1.73616	6	1.7338	6	0	2	-2.16304	11	-2.16511	11	-1.42896	10.99	-1.41623	10.99	1	1	0	0	0	0	0	0	0	0	0	0	1.06	15.94	0
2.91244	8	2.91435	8	-2.26384	2	-2.2662	2	1	2	-2.16304	11	-2.16511	11	8.04104	20.46	8.05377	20.46	0	0	0	0	0	0	0	0	0	1	0	0	0.57	15.44	0.57
-0.0875564	5	-0.0856481	5	2.73616	7	2.7338	7	1	2	-2.16304	11	-2.16511	11	-0.648963	11.77	-0.63623	11.77	0	0	0	0	0	0	0	0	0	0	0	0	-1.07	13.81	-1.07
5.91244	11	5.91435	11	0.736159	5	0.733796	5	0	2	-1.66304	11.5	-1.66511	11.5	-6.80896	5.61	-6.79623	5.61	0	0	0	0	0	0	0	0	0	0	0	0	2.47	17.35	0
-0.0875564	5	-0.0856481	5	-3.26384	1	-3.2662	1	0	2	-1.16304	12	-1.16511	12	-3.22896	9.19	-3.21623	9.19	0	0	0	0	0	0	0	0	0	0	0	0	-2.82	12.05	0
0.912444	6	0.914352	6	-0.263841	4	-0.266204	4	0	2	-1.91304	11.25	-1.91511	11.25	-1.90896	10.51	-1.89623	10.51	0	0	0	0	0	0	0	0	0	0	0	0	-1.29	13.59	0
-0.0875564	5	-0.0856481	5	-3.26384	1	-3.2662	1	0	2	-1.66304	11.5	-1.66511	11.5	2.43104	14.85	2.44377	14.85	0	0	0	0	0	0	0	0	0	0	0	0	-2.97	11.91	0
0.912444	6	0.914352	6	-2.26384	2	-2.2662	2	1	2	-1.16304	12	-1.16511	12	2.17104	14.59	2.18377	14.59	0	0	0	0	0	0	0	0	0	0	0	0	-3.79	11.09	-3.79
-4.08756	1	-4.08565	1	-3.26384	1	-3.2662	1	1	2	-1.66304	11.5	-1.66511	11.5	-5.24896	7.17	-5.23623	7.17	1	1	0	0	0	0	0	0	0	0	0	0	-1.32	13.55	-1.32
1.91244	7	1.91435	7	-3.26384	1	-3.2662	1	1	2	-1.16304	12	-1.16511	12	-0.0289626	12.39	-0.0162295	12.39	0	0	0	0	0	0	0	0	0	0	0	0	-0.82	14.06	-0.82
2.91244	8	2.91435	8	-0.263841	4	-0.266204	4	1	2	-0.913039	12.25	-0.915105	12.25	3.90104	16.32	3.91377	16.32	0	0	0	0	0	0	0	0	0	0	0	0	-3.28	11.59	-3.28
-0.0875564	5	-0.0856481	5	-2.26384	2	-2.2662	2	1	2	-1.35615	11.8069	#NULL!	#NULL!	-6.55896	5.86	-6.54623	5.86	0	0	0	0	0	0	0	0	0	0	0	0	0.17	15.04	0.17
6.91244	12	6.91435	12	0.736159	5	0.733796	5	0	2	-1.16304	12	-1.16511	12	1.34104	13.76	1.35377	13.76	0	0	0	0	0	0	0	0	0	0	0	0	0.52	15.39	0
-3.08756	2	-3.08565	2	-3.26384	1	-3.2662	1	0	2	-2.66304	10.5	-2.66511	10.5	-0.198963	12.22	-0.18623	12.22	0	0	0	0	0	0	0	0	0	0	0	0	-2.16	12.72	0
0.912444	6	0.914352	6	-1.26384	3	-1.2662	3	1	2	-1.16304	12	-1.16511	12	-1.70896	10.71	-1.69623	10.71	0	0	0	0	0	0	0	0	0	0	0	0	-1.66	13.22	-1.66
-3.08756	2	-3.08565	2	-1.26384	3	-1.2662	3	1	2	-1.66304	11.5	-1.66511	11.5	-7.33896	5.08	-7.32623	5.08	1	1	0	0	0	0	0	0	0	0	0	0	1.17	16.04	1.17
1.91244	7	1.91435	7	-0.263841	4	-0.266204	4	0	2	-2.16304	11	-2.16511	11	-4.43896	7.98	-4.42623	7.98	0	0	0	0	0	0	0	0	0	0	0	0	0.8	15.68	0
-0.0875564	5	-0.0856481	5	-2.26384	2	-2.2662	2	1	2	-1.66304	11.5	-1.66511	11.5	-0.288963	12.13	-0.27623	12.13	0	0	0	0	0	0	0	0	0	0	0	0	-1.1	13.77	-1.1
-0.0875564	5	-0.0856481	5	-2.26384	2	-2.2662	2	1	2	-1.66304	11.5	-1.66511	11.5	-4.15896	8.26	-4.14623	8.26	0	0	0	1	#NULL!	0	0	0	0	0	0	0	0.87	15.74	0.87
3.91244	9	3.91435	9	10.7362	15	10.7338	15	1	2	-1.66304	11.5	-1.66511	11.5	-3.47896	8.94	-3.46623	8.94	0	0	0	0	0	0	1	1	1	0	0	0	2.55	17.43	2.55
1.91244	7	1.91435	7	7.73616	12	7.7338	12	1	1	0.836961	14	0.834895	14	-5.86896	6.55	-5.85623	6.55	1	1	0	0	0	0	1	1	1	1	0	1	0.81	15.69	0.81
-0.0875564	5	-0.0856481	5	8.73616	13	8.7338	13	1	2	-1.91304	11.25	-1.91511	11.25	-2.15896	10.26	-2.14623	10.26	0	0	0	0	0	0	0	0	0	0	0	0	-2.15	12.72	-2.15
3.91244	9	3.91435	9	-1.26384	3	-1.2662	3	0	2	-1.91304	11.25	-1.91511	11.25	-0.258963	12.16	-0.24623	12.16	0	0	0	0	0	0	0	0	0	0	0	0	1.02	15.89	0
-0.0875564	5	-0.0856481	5	0.736159	5	0.733796	5	1	2	-1.16304	12	-1.16511	12	-1.97896	10.44	-1.96623	10.44	0	0	1	1	#NULL!	0	0	0	0	0	0	0	-3.12	11.76	-3.12
-0.0875564	5	-0.0856481	5	-2.26384	2	-2.2662	2	0	2	-1.91304	11.25	-1.91511	11.25	-3.34896	9.07	-3.33623	9.07	0	0	0	0	0	0	0	0	0	0	0	0	-0.83	14.05	0
-1.08756	4	-1.08565	4	-3.26384	1	-3.2662	1	0	2	-2.66304	10.5	-2.66511	10.5	-5.47896	6.94	-5.46623	6.94	1	1	0	0	0	0	1	#NULL!	0	0	0	0	2.35	17.23	0
-0.0875564	5	-0.0856481	5	-1.26384	3	-1.2662	3	1	2	-0.913039	12.25	-0.915105	12.25	-1.46896	10.95	-1.45623	10.95	1	1	0	0	0	0	0	0	0	0	0	0	0.06	14.93	0.06
0.912444	6	0.914352	6	-4.26384	0	-4.2662	0	1	2	-1.16304	12	-1.16511	12	-2.09896	10.32	-2.08623	10.32	0	0	0	0	0	0	1	1	1	0	0	0	0.33	15.2	0.33
-1.08756	4	-1.08565	4	2.73616	7	2.7338	7	0	2	-1.41304	11.75	-1.41511	11.75	-3.18896	9.23	-3.17623	9.23	0	0	1	1	#NULL!	0	1	1	1	1	0	1	-3.05	11.82	0
1.91244	7	1.91435	7	-4.26384	0	-4.2662	0	1	2	-0.913039	12.25	-0.915105	12.25	-1.97896	10.44	-1.96623	10.44	0	0	0	1	#NULL!	0	0	0	0	0	0	0	0.71	15.59	0.71
0.912444	6	0.914352	6	-0.263841	4	-0.266204	4	0	2	-1.66304	11.5	-1.66511	11.5	2.69104	15.11	2.70377	15.11	1	1	0	1	#NULL!	0	0	0	0	0	0	0	-0.41	14.47	0
1.91244	7	1.91435	7	-0.263841	4	-0.266204	4	0	2	-0.913039	12.25	-0.915105	12.25	-1.76896	10.65	-1.75623	10.65	0	0	0	0	0	0	0	0	0	1	0	0	-1.95	12.92	0
-3.08756	2	-3.08565	2	-2.26384	2	-2.2662	2	1	2	-2.66304	10.5	-2.66511	10.5	2.78104	15.2	2.79377	15.2	0	0	0	0	0	0	0	0	0	0	0	0	-1.21	13.66	-1.21
-3.08756	2	-3.08565	2	-4.26384	0	-4.2662	0	0	2	-1.66304	11.5	-1.66511	11.5	-2.93896	9.48	-2.92623	9.48	0	0	0	1	#NULL!	0	0	0	0	0	0	0	-2.74	12.13	0
2.91244	8	2.91435	8	-1.26384	3	-1.2662	3	1	2	-1.16304	12	-1.16511	12	2.84104	15.26	2.85377	15.26	0	0	0	0	0	0	1	1	1	0	0	0	0.56	15.43	0.56
-1.08756	4	-1.08565	4	-0.263841	4	-0.266204	4	1	2	-2.16304	11	-2.16511	11	-2.87896	9.54	-2.86623	9.54	0	0	0	0	0	0	0	0	0	0	0	0	1.8	16.67	1.8
-0.0875564	5	-0.0856481	5	1.73616	6	1.7338	6	0	2	-1.16304	12	-1.16511	12	-3.47896	8.94	-3.46623	8.94	1	1	0	0	0	0	0	0	0	0	0	0	-0.77	14.11	0
-0.0875564	5	-0.0856481	5	-0.263841	4	-0.266204	4	0	2	-2.66304	10.5	-2.66511	10.5	-1.78896	10.63	-1.77623	10.63	0	0	0	0	0	0	0	0	0	0	0	0	0.61	15.49	0
2.91244	8	2.91435	8	-4.26384	0	-4.2662	0	1	2	0.336961	13.5	0.334895	13.5	-1.70896	10.71	-1.69623	10.71	0	0	0	0	0	0	0	0	0	0	0	0	-2.89	11.99	-2.89
-1.08756	4	-1.08565	4	-0.263841	4	-0.266204	4	0	2	-1.16304	12	-1.16511	12	-2.93896	9.48	-2.92623	9.48	0	0	0	0	0	0	0	0	0	1	0	0	-2.83	12.05	0
-0.0875564	5	-0.0856481	5	1.73616	6	1.7338	6	1	2	-1.66304	11.5	-1.66511	11.5	-4.88896	7.53	-4.87623	7.53	0	0	0	0	0	0	0	0	0	0	0	0	1.62	16.49	1.62
-2.08756	3	-2.08565	3	0.736159	5	0.733796	5	1	2	-1.16304	12	-1.16511	12	-4.06896	8.35	-4.05623	8.35	0	0	0	0	0	0	0	0	0	0	0	0	-3.6	11.27	-3.6
1.91244	7	1.91435	7	3.73616	8	3.7338	8	0	2	-0.663039	12.5	-0.665105	12.5	0.731037	13.15	0.74377	13.15	0	0	0	0	0	0	0	0	0	0	0	0	-3.11	11.77	0
-3.08756	2	-3.08565	2	-1.26384	3	-1.2662	3	1	2	-2.16304	11	-2.16511	11	-1.70896	10.71	-1.69623	10.71	0	0	0	0	0	0	0	0	0	0	0	0	-0.83	14.05	-0.83
-0.0875564	5	-0.0856481	5	1.73616	6	1.7338	6	0	2	-1.41304	11.75	-1.41511	11.75	0.881037	13.3	0.89377	13.3	0	0	0	1	#NULL!	0	0	0	0	0	1	0	-2.58	12.29	0
-2.08756	3	-2.08565	3	-1.26384	3	-1.2662	3	1	2	-1.66304	11.5	-1.66511	11.5	-4.78896	7.63	-4.77623	7.63	0	0	0	0	0	0	0	0	0	0	0	0	0.03	14.91	0.03
2.91244	8	2.91435	8	-0.263841	4	-0.266204	4	0	2	-1.66304	11.5	-1.66511	11.5	-2.16896	10.25	-2.15623	10.25	0	0	0	0	0	0	1	1	1	1	1	1	0.98	15.86	0
-3.08756	2	-3.08565	2	-2.26384	2	-2.2662	2	1	2	-1.66304	11.5	-1.66511	11.5	-1.37896	11.04	-1.36623	11.04	0	0	0	0	0	0	0	0	0	0	0	0	-2.71	12.16	-2.71
2.91244	8	2.91435	8	-0.263841	4	-0.266204	4	0	2	-0.913039	12.25	-0.915105	12.25	-0.128963	12.29	-0.11623	12.29	0	0	0	0	0	0	0	0	0	0	0	0	-0.98	13.89	0
-3.08756	2	-3.08565	2	0.736159	5	0.733796	5	1	2	-1.91304	11.25	-1.91511	11.25	-3.76896	8.65	-3.75623	8.65	0	0	0	1	#NULL!	0	1	1	1	1	1	1	-1	13.88	-1
1.91244	7	1.91435	7	1.73616	6	1.7338	6	1	2	-0.663039	12.5	-0.665105	12.5	-2.18896	10.23	-2.17623	10.23	0	0	0	1	1	1	1	1	1	0	0	0	-0.35	14.52	-0.35
-3.08756	2	-3.08565	2	-1.26384	3	-1.2662	3	0	2	-1.66304	11.5	-1.66511	11.5	-1.92896	10.49	-1.91623	10.49	0	0	0	0	0	0	0	0	0	0	0	0	-2.76	12.12	0
1.91244	7	1.91435	7	2.73616	7	2.7338	7	0	2	-0.913039	12.25	-0.915105	12.25	-2.97896	9.44	-2.96623	9.44	0	0	0	0	0	0	0	0	0	0	0	0	-1.22	13.66	0
-1.08756	4	-1.08565	4	-4.26384	0	-4.2662	0	1	2	-0.413039	12.75	-0.415105	12.75	-3.66896	8.75	-3.65623	8.75	0	0	0	0	0	0	0	0	0	0	0	0	-2.99	11.89	-2.99
-5.08756	0	-5.08565	0	-2.26384	2	-2.2662	2	0	2	-3.41304	9.75	-3.41511	9.75	1.56104	13.98	1.57377	13.98	0	0	0	1	#NULL!	0	1	#NULL!	0	0	0	0	-0.9	13.98	0
5.91244	11	5.91435	11	0.736159	5	0.733796	5	0	1	0.931257	14.0943	#NULL!	#NULL!	-0.428963	11.99	-0.41623	11.99	1	1	1	1	#NULL!	0	0	0	0	0	0	0	2.3	17.18	0
3.91244	9	3.91435	9	3.73616	8	3.7338	8	0	2	-2.16304	11	-2.16511	11	-0.828963	11.59	-0.81623	11.59	0	0	0	1	#NULL!	0	0	0	0	0	0	0	2.35	17.23	0
-0.0875564	5	-0.0856481	5	1.73616	6	1.7338	6	0	2	-1.16304	12	-1.16511	12	-2.56896	9.85	-2.55623	9.85	0	0	0	0	0	0	0	0	0	0	0	0	-1.74	13.13	0
1.91244	7	1.91435	7	1.73616	6	1.7338	6	0	2	-0.163039	13	-0.165105	13	-0.728963	11.69	-0.71623	11.69	0	0	0	0	0	0	0	0	0	0	0	0	-2.86	12.01	0
4.91244	10	4.91435	10	7.73616	12	7.7338	12	0	2	-0.663039	12.5	-0.665105	12.5	-5.56896	6.85	-5.55623	6.85	0	0	0	0	0	0	0	0	0	0	0	0	0.45	15.32	0
-2.08756	3	-2.08565	3	-0.263841	4	-0.266204	4	1	2	-1.41304	11.75	-1.41511	11.75	-1.74896	10.67	-1.73623	10.67	0	0	0	0	0	0	0	0	0	0	0	0	-1.6	13.27	-1.6
-2.08756	3	-2.08565	3	-0.263841	4	-0.266204	4	0	2	-2.66304	10.5	-2.66511	10.5	-5.73896	6.68	-5.72623	6.68	0	0	0	0	0	0	0	0	0	0	0	0	1.09	15.96	0
-1.08756	4	-1.08565	4	-2.26384	2	-2.2662	2	1	2	-0.163039	13	-0.165105	13	-4.53896	7.88	-4.52623	7.88	0	0	0	0	0	0	0	0	0	0	0	0	-3.82	11.06	-3.82
2.91244	8	2.91435	8	-2.26384	2	-2.2662	2	0	2	-2.16304	11	-2.16511	11	-1.48896	10.93	-1.47623	10.93	0	0	0	0	0	0	0	0	0	0	0	0	2.75	17.63	0
-3.08756	2	-3.08565	2	-2.26384	2	-2.2662	2	1	2	-2.16304	11	-2.16511	11	0.671037	13.09	0.68377	13.09	0	0	0	0	0	0	0	0	0	0	0	0	-0.1	14.78	-0.1
-1.08756	4	-1.08565	4	-3.26384	1	-3.2662	1	1	2	-1.66304	11.5	-1.66511	11.5	-0.672218	11.7467	#NULL!	#NULL!	0	0	0	0	0	0	0	0	0	0	1	0	1.61	16.48	1.61
0.912444	6	0.914352	6	1.73616	6	1.7338	6	0	2	-2.16304	11	-2.16511	11	-2.09896	10.32	-2.08623	10.32	0	0	0	0	0	0	0	0	0	0	0	0	1.11	15.99	0
-2.08756	3	-2.08565	3	-0.263841	4	-0.266204	4	1	1	-0.163039	13	-0.165105	13	-0.628963	11.79	-0.61623	11.79	0	0	0	0	0	0	0	0	0	0	0	0	-0.52	14.36	-0.52
0.912444	6	0.914352	6	-2.26384	2	-2.2662	2	0	2	-1.16304	12	-1.16511	12	1.87104	14.29	1.88377	14.29	0	0	0	0	0	0	0	0	0	0	0	0	-1.25	13.63	0
0.912444	6	0.914352	6	0.736159	5	0.733796	5	0	2	-1.41304	11.75	-1.41511	11.75	-2.28896	10.13	-2.27623	10.13	0	0	0	0	0	0	0	0	0	0	0	0	-0.19	14.68	0
-0.0875564	5	-0.0856481	5	-2.26384	2	-2.2662	2	1	2	-1.16304	12	-1.16511	12	-0.628963	11.79	-0.61623	11.79	0	0	0	1	#NULL!	0	1	#NULL!	0	0	0	0	0.8	15.67	0.8
2.91244	8	2.91435	8	8.73616	13	8.7338	13	0	2	-2.16304	11	-2.16511	11	-2.43896	9.98	-2.42623	9.98	0	0	0	0	0	0	1	1	1	0	0	0	1.72	16.6	0
-3.08756	2	-3.08565	2	-2.26384	2	-2.2662	2	1	2	-1.66304	11.5	-1.66511	11.5	-2.55896	9.86	-2.54623	9.86	0	0	0	0	0	0	1	#NULL!	0	0	0	0	-0.17	14.7	-0.17
4.91244	10	4.91435	10	0.736159	5	0.733796	5	1	2	0.586961	13.75	0.584895	13.75	-2.53896	9.88	-2.52623	9.88	0	0	0	0	0	0	0	0	0	0	0	0	0.44	15.31	0.44
-0.0875564	5	-0.0856481	5	-3.26384	1	-3.2662	1	1	2	-1.66304	11.5	-1.66511	11.5	10.631	23.05	10.6438	23.05	0	0	0	0	0	0	0	0	0	0	0	0	-1.74	13.13	-1.74
-0.0875564	5	-0.0856481	5	-1.26384	3	-1.2662	3	0	2	-2.16304	11	-2.16511	11	-7.82896	4.59	-7.81623	4.59	0	0	0	0	0	0	0	0	0	1	0	0	2.36	17.23	0
-4.08756	1	-4.08565	1	-1.26384	3	-1.2662	3	1	2	-1.66304	11.5	-1.66511	11.5	-7.12896	5.29	-7.11623	5.29	0	0	0	0	0	0	0	0	0	0	0	0	0.54	15.41	0.54
-4.08756	1	-4.08565	1	-2.26384	2	-2.2662	2	0	2	-2.16304	11	-2.16511	11	-3.37896	9.04	-3.36623	9.04	0	0	0	0	0	0	0	0	0	0	0	0	-1.05	13.83	0
-2.08756	3	-2.08565	3	3.73616	8	3.7338	8	0	2	-2.16304	11	-2.16511	11	-6.25896	6.16	-6.24623	6.16	0	0	0	1	#NULL!	0	0	0	0	0	0	0	0.13	15	0
5.91244	11	5.91435	11	2.73616	7	2.7338	7	0	2	-0.663039	12.5	-0.665105	12.5	7.67104	20.09	7.68377	20.09	0	0	0	0	0	0	0	0	0	0	0	0	-0.57	14.31	0
-0.0875564	5	-0.0856481	5	-1.26384	3	-1.2662	3	0	2	-1.91304	11.25	-1.91511	11.25	-2.50896	9.91	-2.49623	9.91	0	0	0	1	#NULL!	0	0	0	0	0	0	0	0.86	15.73	0
-1.08756	4	-1.08565	4	-2.26384	2	-2.2662	2	1	2	0.336961	13.5	0.334895	13.5	-7.29896	5.12	-7.28623	5.12	0	0	0	0	0	0	0	0	0	0	0	0	-3.47	11.4	-3.47
0.912444	6	0.914352	6	4.73616	9	4.7338	9	0	2	-1.16304	12	-1.16511	12	-5.34896	7.07	-5.33623	7.07	1	1	0	0	0	0	1	#NULL!	0	0	0	0	1.46	16.34	0
-0.0875564	5	-0.0856481	5	-0.263841	4	-0.266204	4	1	2	-0.913039	12.25	-0.915105	12.25	-0.0989626	12.32	-0.0862295	12.32	0	0	0	0	0	0	1	#NULL!	0	1	1	1	-0.33	14.54	-0.33
-3.08756	2	-3.08565	2	-1.26384	3	-1.2662	3	1	2	-1.16304	12	-1.16511	12	-2.94896	9.47	-2.93623	9.47	0	0	0	0	0	0	0	0	0	0	0	0	-1.74	13.13	-1.74
-2.08756	3	-2.08565	3	1.73616	6	1.7338	6	0	2	-1.66304	11.5	-1.66511	11.5	-3.63896	8.78	-3.62623	8.78	0	0	0	0	0	0	0	0	0	0	0	0	-1.03	13.85	0
-0.0875564	5	-0.0856481	5	1.73616	6	1.7338	6	0	1	-0.663039	12.5	-0.665105	12.5	-3.78896	8.63	-3.77623	8.63	0	0	0	0	0	0	0	0	0	1	0	0	1.42	16.29	0
-4.08756	1	-4.08565	1	-0.263841	4	-0.266204	4	1	1	0.336961	13.5	0.334895	13.5	-5.97896	6.44	-5.96623	6.44	1	1	0	0	0	0	1	1	1	1	1	1	1.68	16.56	1.68
6.91244	12	6.91435	12	0.736159	5	0.733796	5	0	1	2.83696	16	2.83489	16	-1.61896	10.8	-1.60623	10.8	0	0	0	0	0	0	0	0	0	1	0	0	-1.5	13.37	0
2.91244	8	2.91435	8	0.736159	5	0.733796	5	1	2	-0.163039	13	-0.165105	13	-0.508963	11.91	-0.49623	11.91	0	0	0	0	0	0	0	0	0	0	0	0	0.99	15.87	0.99
3.91244	9	3.91435	9	2.73616	7	2.7338	7	0	2	-0.413039	12.75	-0.415105	12.75	-2.25896	10.16	-2.24623	10.16	0	0	0	0	0	0	0	0	0	0	0	0	0.1	14.98	0
-2.08756	3	-2.08565	3	-4.26384	0	-4.2662	0	0	2	-0.913039	12.25	-0.915105	12.25	0.0810374	12.5	0.0937705	12.5	0	0	0	0	0	0	0	0	0	0	0	0	-2.43	12.44	0
-1.08756	4	-1.08565	4	-1.26384	3	-1.2662	3	1	2	-1.66304	11.5	-1.66511	11.5	5.76104	18.18	5.77377	18.18	0	0	0	0	0	0	0	0	0	0	0	0	-0.35	14.52	-0.35
1.91244	7	1.91435	7	7.73616	12	7.7338	12	0	2	-1.16304	12	-1.16511	12	-6.10896	6.31	-6.09623	6.31	0	0	0	1	#NULL!	0	1	#NULL!	0	1	1	1	0.52	15.39	0
-0.0875564	5	-0.0856481	5	5.73616	10	5.7338	10	0	2	-1.66304	11.5	-1.66511	11.5	-4.80896	7.61	-4.79623	7.61	1	1	0	1	1	1	0	0	0	0	0	0	1.91	16.78	0
-4.08756	1	-4.08565	1	-0.263841	4	-0.266204	4	0	2	-2.66304	10.5	-2.66511	10.5	-7.05896	5.36	-7.04623	5.36	0	0	0	0	0	0	0	0	0	0	0	0	1	15.87	0
0.912444	6	0.914352	6	5.73616	10	5.7338	10	0	2	-1.66304	11.5	-1.66511	11.5	-3.48896	8.93	-3.47623	8.93	0	0	0	0	0	0	0	0	0	0	0	0	0.71	15.58	0
-2.08756	3	-2.08565	3	-3.26384	1	-3.2662	1	1	2	-1.41304	11.75	-1.41511	11.75	-1.54896	10.87	-1.53623	10.87	0	0	0	0	0	0	0	0	0	0	0	0	1.6	16.47	1.6
-0.0875564	5	-0.0856481	5	0.736159	5	0.733796	5	1	2	0.586961	13.75	0.584895	13.75	-2.55896	9.86	-2.54623	9.86	1	1	0	0	0	0	0	0	0	1	0	0	-1.35	13.53	-1.35
1.91244	7	1.91435	7	3.73616	8	3.7338	8	1	2	-1.41304	11.75	-1.41511	11.75	4.72104	17.14	4.73377	17.14	0	0	0	0	0	0	0	0	0	0	0	0	2.69	17.56	2.69
-3.08756	2	-3.08565	2	-0.263841	4	-0.266204	4	0	2	-1.16304	12	-1.16511	12	-5.67896	6.74	-5.66623	6.74	0	0	0	1	#NULL!	0	0	0	0	0	0	0	-1.48	13.4	0
-2.08756	3	-2.08565	3	-3.26384	1	-3.2662	1	1	2	-0.913039	12.25	-0.915105	12.25	3.71104	16.13	3.72377	16.13	0	0	0	0	0	0	0	0	0	0	0	0	-2.85	12.02	-2.85
1.91244	7	1.91435	7	-0.263841	4	-0.266204	4	1	2	0.0869614	13.25	0.0848946	13.25	1.38104	13.8	1.39377	13.8	0	0	0	0	0	0	0	0	0	0	0	0	-1.19	13.69	-1.19
1.91244	7	1.91435	7	-1.26384	3	-1.2662	3	1	2	-0.663039	12.5	-0.665105	12.5	1.86104	14.28	1.87377	14.28	0	0	0	0	0	0	0	0	0	0	0	0	2.36	17.23	2.36
-5.08756	0	-5.08565	0	-0.263841	4	-0.266204	4	0	1	-1.41304	11.75	-1.41511	11.75	-1.84896	10.57	-1.83623	10.57	0	0	0	1	1	1	0	0	0	0	0	0	0.09	14.96	0
-3.08756	2	-3.08565	2	3.73616	8	3.7338	8	0	2	-3.16304	10	-3.16511	10	-1.63896	10.78	-1.62623	10.78	0	0	0	0	0	0	1	1	1	1	1	1	1.39	16.26	0
-3.08756	2	-3.08565	2	-4.26384	0	-4.2662	0	1	2	-1.66304	11.5	-1.66511	11.5	1.38104	13.8	1.39377	13.8	0	0	0	0	0	0	0	0	0	1	0	0	0.96	15.83	0.96
-0.0875564	5	-0.0856481	5	-1.26384	3	-1.2662	3	1	2	-0.413039	12.75	-0.415105	12.75	-3.21896	9.2	-3.20623	9.2	0	0	0	0	0	0	1	#NULL!	0	1	0	0	1.09	15.96	1.09
-1.08756	4	-1.08565	4	-0.263841	4	-0.266204	4	0	2	-1.66304	11.5	-1.66511	11.5	-1.92896	10.49	-1.91623	10.49	0	0	0	0	0	0	0	0	0	0	0	0	0.34	15.21	0
-1.08756	4	-1.08565	4	0.736159	5	0.733796	5	0	2	-1.66304	11.5	-1.66511	11.5	-1.39896	11.02	-1.38623	11.02	0	0	0	0	0	0	0	0	0	0	0	0	0.11	14.98	0
-1.08756	4	-1.08565	4	-1.26384	3	-1.2662	3	0	2	-1.66304	11.5	-1.66511	11.5	3.31104	15.73	3.32377	15.73	0	0	0	0	0	0	0	0	0	0	0	0	-0.66	14.21	0
-1.08756	4	-1.08565	4	4.73616	9	4.7338	9	0	2	-2.41304	10.75	-2.41511	10.75	-2.89896	9.52	-2.88623	9.52	0	0	0	0	0	0	0	0	0	1	0	0	1.46	16.33	0
-2.08756	3	-2.08565	3	-3.26384	1	-3.2662	1	0	2	-0.913039	12.25	-0.915105	12.25	1.84104	14.26	1.85377	14.26	0	0	0	0	0	0	0	0	0	0	0	0	-2.09	12.79	0
0.912444	6	0.914352	6	-2.26384	2	-2.2662	2	0	2	-0.163039	13	-0.165105	13	-4.71896	7.7	-4.70623	7.7	0	0	0	0	0	0	1	#NULL!	0	1	1	1	-0.32	14.56	0
-0.0875564	5	-0.0856481	5	-1.26384	3	-1.2662	3	1	2	-0.913039	12.25	-0.915105	12.25	-1.18896	11.23	-1.17623	11.23	0	0	0	0	0	0	0	0	0	0	0	0	2.99	17.86	2.99
-0.0875564	5	-0.0856481	5	-1.26384	3	-1.2662	3	0	2	-1.41304	11.75	-1.41511	11.75	-3.03896	9.38	-3.02623	9.38	0	0	0	0	0	0	0	0	0	0	0	0	1.13	16	0
-2.08756	3	-2.08565	3	-2.26384	2	-2.2662	2	1	2	-1.66304	11.5	-1.66511	11.5	1.32104	13.74	1.33377	13.74	0	0	0	0	0	0	0	0	0	0	0	0	2.6	17.47	2.6
-4.08756	1	-4.08565	1	1.73616	6	1.7338	6	0	2	-2.16304	11	-2.16511	11	-2.99896	9.42	-2.98623	9.42	0	0	0	0	0	0	1	1	1	0	0	0	-0.18	14.69	0
0.912444	6	0.914352	6	-2.26384	2	-2.2662	2	1	2	-0.413039	12.75	-0.415105	12.75	4.08104	16.5	4.09377	16.5	0	0	1	1	#NULL!	0	0	0	0	0	0	0	0.5	15.38	0.5
1.91244	7	1.91435	7	13.7362	18	13.7338	18	1	2	-0.163039	13	-0.165105	13	-2.58896	9.83	-2.57623	9.83	0	0	0	1	#NULL!	0	0	0	0	1	1	0	-0.7	14.18	-0.7
0.912444	6	0.914352	6	4.73616	9	4.7338	9	0	2	1.33696	14.5	1.33489	14.5	-4.98896	7.43	-4.97623	7.43	1	1	0	0	0	0	0	0	0	1	0	0	-2.34	12.53	0
0.912444	6	0.914352	6	0.736159	5	0.733796	5	0	1	0.210256	13.3733	#NULL!	#NULL!	-4.40896	8.01	-4.39623	8.01	0	0	0	0	0	0	0	0	0	0	1	0	1.93	16.8	0
-1.08756	4	-1.08565	4	-0.263841	4	-0.266204	4	0	2	0.0869614	13.25	0.0848946	13.25	3.71104	16.13	3.72377	16.13	0	0	0	0	0	0	0	0	0	0	0	0	-3.87	11.01	0
-2.08756	3	-2.08565	3	2.73616	7	2.7338	7	0	2	-0.663039	12.5	-0.665105	12.5	-2.70896	9.71	-2.69623	9.71	0	0	0	0	0	0	0	0	0	0	0	0	-1.82	13.05	0
-2.08756	3	-2.08565	3	-4.26384	0	-4.2662	0	0	2	-1.66304	11.5	-1.66511	11.5	-3.86896	8.55	-3.85623	8.55	0	0	0	0	0	0	0	0	0	0	0	0	1.48	16.36	0
-2.08756	3	-2.08565	3	3.73616	8	3.7338	8	0	2	-1.16304	12	-1.16511	12	-3.65896	8.76	-3.64623	8.76	0	0	0	0	0	0	1	#NULL!	0	1	0	1	-0.67	14.2	0
-2.08756	3	-2.08565	3	-3.26384	1	-3.2662	1	1	2	-1.16304	12	-1.16511	12	0.00952593	12.4285	#NULL!	#NULL!	0	0	0	0	0	0	0	0	0	0	0	0	2.68	17.55	2.68
-0.0875564	5	-0.0856481	5	1.73616	6	1.7338	6	0	1	0.582983	13.746	#NULL!	#NULL!	-1.5121	10.9069	#NULL!	#NULL!	0	0	0	0	0	0	0	0	0	0	0	0	0.08	14.95	0
-0.0875564	5	-0.0856481	5	-2.26384	2	-2.2662	2	0	2	-0.163039	13	-0.165105	13	-5.32896	7.09	-5.31623	7.09	0	0	0	0	0	0	0	0	0	0	0	0	-0.12	14.75	0
0.912444	6	0.914352	6	-2.26384	2	-2.2662	2	0	2	-0.163039	13	-0.165105	13	1.05104	13.47	1.06377	13.47	0	0	0	0	0	0	0	0	0	0	0	0	-0.85	14.02	0
-3.08756	2	-3.08565	2	-1.26384	3	-1.2662	3	0	2	-2.66304	10.5	-2.66511	10.5	1.48104	13.9	1.49377	13.9	0	0	0	0	0	0	0	0	0	0	0	0	1.47	16.35	0
-1.08756	4	-1.08565	4	-0.263841	4	-0.266204	4	0	2	-0.163039	13	-0.165105	13	-3.13896	9.28	-3.12623	9.28	0	0	0	0	0	0	0	0	0	0	0	0	-1.48	13.4	0
0.912444	6	0.914352	6	2.73616	7	2.7338	7	0	2	-2.16304	11	-2.16511	11	0.711037	13.13	0.72377	13.13	0	0	0	0	0	0	1	1	1	0	0	0	2.77	17.64	0
-2.08756	3	-2.08565	3	-3.26384	1	-3.2662	1	1	2	0.0869614	13.25	0.0848946	13.25	-3.22896	9.19	-3.21623	9.19	0	0	0	0	0	0	0	0	0	0	0	0	-1.17	13.71	-1.17
-1.08756	4	-1.08565	4	-1.26384	3	-1.2662	3	0	2	-0.413039	12.75	-0.415105	12.75	-1.96896	10.45	-1.95623	10.45	0	0	0	0	0	0	0	0	0	0	0	0	-1.03	13.84	0
-1.08756	4	-1.08565	4	-2.26384	2	-2.2662	2	0	2	-0.163039	13	-0.165105	13	-5.55896	6.86	-5.54623	6.86	0	0	0	1	#NULL!	0	1	1	1	0	0	0	-0.56	14.32	0
-1.08756	4	-1.08565	4	1.73616	6	1.7338	6	0	2	0.0869614	13.25	0.0848946	13.25	-6.28896	6.13	-6.27623	6.13	1	1	0	0	0	0	0	0	0	1	0	0	0.22	15.1	0
0.912444	6	0.914352	6	-1.26384	3	-1.2662	3	0	2	1.33696	14.5	1.33489	14.5	-5.42896	6.99	-5.41623	6.99	0	0	0	0	0	0	0	0	0	0	0	0	-2.44	12.44	0
-2.08756	3	-2.08565	3	-1.26384	3	-1.2662	3	0	2	-0.413039	12.75	-0.415105	12.75	-3.20896	9.21	-3.19623	9.21	0	0	0	0	0	0	0	0	0	0	0	0	-1.28	13.6	0
-0.0875564	5	-0.0856481	5	-1.26384	3	-1.2662	3	1	2	-0.413039	12.75	-0.415105	12.75	0.701037	13.12	0.71377	13.12	0	0	0	0	0	0	0	0	0	0	0	0	1.98	16.86	1.98
1.91244	7	1.91435	7	-4.26384	0	-4.2662	0	1	2	1.08696	14.25	1.08489	14.25	1.86104	14.28	1.87377	14.28	0	0	0	0	0	0	0	0	0	0	0	0	-1.55	13.33	-1.55
0.912444	6	0.914352	6	2.73616	7	2.7338	7	0	2	-1.16304	12	-1.16511	12	1.32104	13.74	1.33377	13.74	0	0	0	0	0	0	0	0	0	0	0	0	0.8	15.68	0
-3.08756	2	-3.08565	2	-1.26384	3	-1.2662	3	0	2	-2.66304	10.5	-2.66511	10.5	-1.71896	10.7	-1.70623	10.7	0	0	0	0	0	0	0	0	0	0	0	0	2.48	17.35	0
0.912444	6	0.914352	6	-1.26384	3	-1.2662	3	1	2	1.58696	14.75	1.58489	14.75	-0.158963	12.26	-0.14623	12.26	1	1	0	0	0	0	0	0	0	0	0	0	-1.22	13.66	-1.22
-2.08756	3	-2.08565	3	-1.26384	3	-1.2662	3	1	2	-0.663039	12.5	-0.665105	12.5	-1.71896	10.7	-1.70623	10.7	0	0	0	0	0	0	0	0	0	0	0	0	1.83	16.71	1.83
-0.0875564	5	-0.0856481	5	-0.263841	4	-0.266204	4	1	2	0.336961	13.5	0.334895	13.5	-1.41896	11	-1.40623	11	0	0	0	1	#NULL!	0	0	0	0	0	0	0	-0.19	14.69	-0.19
-0.0875564	5	-0.0856481	5	-1.26384	3	-1.2662	3	1	2	1.33696	14.5	1.33489	14.5	-1.59896	10.82	-1.58623	10.82	0	0	0	0	0	0	0	0	0	0	0	0	-3.75	11.13	-3.75
-2.08756	3	-2.08565	3	-1.26384	3	-1.2662	3	0	2	-1.16304	12	-1.16511	12	0.381037	12.8	0.39377	12.8	0	0	0	0	0	0	0	0	0	0	0	0	0.1	14.97	0
0.912444	6	0.914352	6	0.736159	5	0.733796	5	0	2	-0.163039	13	-0.165105	13	-3.44896	8.97	-3.43623	8.97	0	0	0	0	0	0	0	0	0	0	0	0	0.6	15.48	0
-2.08756	3	-2.08565	3	1.73616	6	1.7338	6	0	1	-0.413039	12.75	-0.415105	12.75	-5.83896	6.58	-5.82623	6.58	0	0	0	0	0	0	0	0	0	0	0	0	2.68	17.56	0
-2.08756	3	-2.08565	3	-1.26384	3	-1.2662	3	1	2	-1.16304	12	-1.16511	12	7.60104	20.02	7.61377	20.02	0	0	0	0	0	0	0	0	0	0	0	0	0.77	15.64	0.77
-4.08756	1	-4.08565	1	-2.26384	2	-2.2662	2	1	2	-0.634213	12.5288	#NULL!	#NULL!	-6.00896	6.41	-5.99623	6.41	0	0	1	0	0	0	0	0	0	0	0	0	2.34	17.21	2.34
-4.08756	1	-4.08565	1	-0.263841	4	-0.266204	4	1	2	-0.663039	12.5	-0.665105	12.5	-4.10896	8.31	-4.09623	8.31	0	0	0	0	0	0	0	0	0	0	0	0	0.95	15.82	0.95
-4.08756	1	-4.08565	1	-3.26384	1	-3.2662	1	1	2	1.08696	14.25	1.08489	14.25	-3.85896	8.56	-3.84623	8.56	1	1	0	0	0	0	0	0	0	0	1	0	-2.61	12.26	-2.61
-1.08756	4	-1.08565	4	-2.26384	2	-2.2662	2	0	2	-0.163039	13	-0.165105	13	0.383848	12.8028	#NULL!	#NULL!	0	0	0	0	0	0	0	0	0	1	1	0	-0.98	13.89	0
1.91244	7	1.91435	7	5.73616	10	5.7338	10	0	2	-0.913039	12.25	-0.915105	12.25	0.0610374	12.48	0.0737705	12.48	0	0	0	0	0	0	0	0	0	0	0	0	1.65	16.52	0
0.912444	6	0.914352	6	3.73616	8	3.7338	8	1	2	-0.663039	12.5	-0.665105	12.5	7.03104	19.45	7.04377	19.45	0	0	0	0	0	0	0	0	0	0	0	0	1.97	16.85	1.97
-1.08756	4	-1.08565	4	-0.263841	4	-0.266204	4	1	2	0.0869614	13.25	0.0848946	13.25	-3.59896	8.82	-3.58623	8.82	0	0	0	0	0	0	0	0	0	0	0	0	2.02	16.9	2.02
0.912444	6	0.914352	6	-0.263841	4	-0.266204	4	0	2	-1.16304	12	-1.16511	12	-0.488963	11.93	-0.47623	11.93	0	0	0	0	0	0	0	0	0	0	0	0	2.47	17.35	0
-0.0875564	5	-0.0856481	5	-0.263841	4	-0.266204	4	0	2	-0.163039	13	-0.165105	13	1.15104	13.57	1.16377	13.57	0	0	0	0	0	0	0	0	0	0	0	0	-0.58	14.29	0
1.91244	7	1.91435	7	-2.26384	2	-2.2662	2	1	2	0.836961	14	0.834895	14	8.27104	20.69	8.28377	20.69	0	0	0	0	0	0	0	0	0	0	0	0	-2.03	12.84	-2.03
-0.0875564	5	-0.0856481	5	6.73616	11	6.7338	11	1	2	0.586961	13.75	0.584895	13.75	-0.278963	12.14	-0.26623	12.14	0	0	0	0	0	0	0	0	0	1	0	0	-2.31	12.56	-2.31
-5.08756	0	-5.08565	0	-0.263841	4	-0.266204	4	0	2	-2.16304	11	-2.16511	11	-1.85896	10.56	-1.84623	10.56	0	0	0	0	0	0	0	0	0	0	0	0	0.97	15.85	0
2.91244	8	2.91435	8	1.73616	6	1.7338	6	1	2	1.83696	15	1.83489	15	-3.07896	9.34	-3.06623	9.34	0	0	0	0	0	0	0	0	0	1	0	0	-0.61	14.27	-0.61
-1.08756	4	-1.08565	4	-3.26384	1	-3.2662	1	0	2	-1.16304	12	-1.16511	12	-1.42896	10.99	-1.41623	10.99	0	0	0	0	0	0	0	0	0	0	0	0	1.93	16.8	0
-0.0875564	5	-0.0856481	5	5.73616	10	5.7338	10	0	2	-1.66304	11.5	-1.66511	11.5	0.571037	12.99	0.58377	12.99	0	0	0	0	0	0	0	0	0	0	0	0	2.14	17.01	0
0.912444	6	0.914352	6	-1.26384	3	-1.2662	3	0	2	0.836961	14	0.834895	14	5.55104	17.97	5.56377	17.97	0	0	0	0	0	0	0	0	0	0	0	0	-2.5	12.37	0
1.91244	7	1.91435	7	-0.263841	4	-0.266204	4	0	2	1.83696	15	1.83489	15	1.04104	13.46	1.05377	13.46	0	0	0	0	0	0	0	0	0	0	0	0	-3.02	11.86	0
-2.08756	3	-2.08565	3	-1.26384	3	-1.2662	3	0	2	-0.413039	12.75	-0.415105	12.75	-3.99896	8.42	-3.98623	8.42	0	0	0	0	0	0	0	0	0	0	0	0	0.25	15.13	0
2.91244	8	2.91435	8	0.736159	5	0.733796	5	1	2	1.33696	14.5	1.33489	14.5	0.161037	12.58	0.17377	12.58	0	0	0	0	0	0	0	0	0	0	0	0	1.12	15.99	1.12
0.912444	6	0.914352	6	2.73616	7	2.7338	7	0	2	0.586961	13.75	0.584895	13.75	1.46104	13.88	1.47377	13.88	0	0	0	0	0	0	0	0	0	0	0	0	-1.49	13.39	0
-1.08756	4	-1.08565	4	-2.26384	2	-2.2662	2	0	2	-1.66304	11.5	-1.66511	11.5	4.11104	16.53	4.12377	16.53	0	0	0	0	0	0	0	0	0	0	0	0	1.96	16.84	0
0.912444	6	0.914352	6	1.73616	6	1.7338	6	0	2	-0.163039	13	-0.165105	13	-4.84896	7.57	-4.83623	7.57	0	0	0	0	0	0	0	0	0	0	0	0	1.62	16.5	0
-4.08756	1	-4.08565	1	-0.263841	4	-0.266204	4	0	2	-1.91304	11.25	-1.91511	11.25	-2.82896	9.59	-2.81623	9.59	0	0	1	0	0	0	0	0	0	0	1	0	1.82	16.7	0
-0.0875564	5	-0.0856481	5	5.73616	10	5.7338	10	0	2	-1.41304	11.75	-1.41511	11.75	-1.96896	10.45	-1.95623	10.45	0	0	0	0	0	0	0	0	0	1	0	0	2.51	17.38	0
-0.0875564	5	-0.0856481	5	1.73616	6	1.7338	6	1	2	0.336961	13.5	0.334895	13.5	1.88104	14.3	1.89377	14.3	0	0	0	0	0	0	1	1	1	1	1	1	0.57	15.45	0.57
3.91244	9	3.91435	9	7.73616	12	7.7338	12	0	2	1.33696	14.5	1.33489	14.5	-0.878963	11.54	-0.86623	11.54	0	0	0	0	0	0	0	0	0	1	1	0	-1.04	13.84	0
0.912444	6	0.914352	6	4.73616	9	4.7338	9	0	2	-0.163039	13	-0.165105	13	0.501037	12.92	0.51377	12.92	0	0	0	1	1	1	0	0	0	0	0	0	0.22	15.1	0
-4.08756	1	-4.08565	1	0.736159	5	0.733796	5	0	2	-1.16304	12	-1.16511	12	-4.90896	7.51	-4.89623	7.51	1	1	0	0	0	0	0	0	0	0	0	0	2.36	17.23	0
0.912444	6	0.914352	6	-2.26384	2	-2.2662	2	1	2	0.836961	14	0.834895	14	-1.63896	10.78	-1.62623	10.78	0	0	0	0	0	0	0	0	0	0	0	0	2.93	17.81	2.93
-0.0875564	5	-0.0856481	5	4.73616	9	4.7338	9	1	2	0.586961	13.75	0.584895	13.75	-0.318963	12.1	-0.30623	12.1	0	0	0	1	#NULL!	0	1	#NULL!	0	1	0	1	0.12	15	0.12
-5.08756	0	-5.08565	0	-4.26384	0	-4.2662	0	1	2	-0.663039	12.5	-0.665105	12.5	0.571037	12.99	0.58377	12.99	0	0	0	1	#NULL!	0	0	0	0	0	0	0	0.74	15.62	0.74
-2.08756	3	-2.08565	3	-0.263841	4	-0.266204	4	0	2	-1.91304	11.25	-1.91511	11.25	3.67104	16.09	3.68377	16.09	0	0	0	0	0	0	0	0	0	1	0	0	2.03	16.91	0
0.912444	6	0.914352	6	-1.26384	3	-1.2662	3	1	2	1.33696	14.5	1.33489	14.5	0.501037	12.92	0.51377	12.92	0	0	0	0	0	0	0	0	0	0	0	0	-0.36	14.51	-0.36
2.91244	8	2.91435	8	-0.263841	4	-0.266204	4	1	2	1.83696	15	1.83489	15	2.18104	14.6	2.19377	14.6	0	0	0	0	0	0	0	0	0	0	0	0	-0.78	14.1	-0.78
-0.0875564	5	-0.0856481	5	2.73616	7	2.7338	7	0	2	-1.66304	11.5	-1.66511	11.5	0.991037	13.41	1.00377	13.41	0	0	0	0	0	0	0	0	0	0	0	0	3.11	17.98	0
-2.08756	3	-2.08565	3	-2.26384	2	-2.2662	2	1	2	0.336961	13.5	0.334895	13.5	0.271037	12.69	0.28377	12.69	0	0	0	0	0	0	0	0	0	0	0	0	0.55	15.43	0.55
-2.08756	3	-2.08565	3	2.73616	7	2.7338	7	0	2	-1.16304	12	-1.16511	12	-7.00896	5.41	-6.99623	5.41	0	0	0	0	0	0	0	0	0	0	0	0	2.69	17.57	0
5.91244	11	5.91435	11	-3.26384	1	-3.2662	1	0	2	2.83696	16	2.83489	16	4.00337	16.4223	#NULL!	#NULL!	0	0	0	1	#NULL!	0	0	0	0	0	0	0	-1.86	13.01	0
-2.08756	3	-2.08565	3	8.73616	13	8.7338	13	0	2	-0.413039	12.75	-0.415105	12.75	0.301037	12.72	0.31377	12.72	0	0	0	0	0	0	0	0	0	1	1	0	-1.17	13.7	0
5.91244	11	5.91435	11	-0.263841	4	-0.266204	4	1	2	2.83696	16	2.83489	16	0.641037	13.06	0.65377	13.06	0	0	0	0	0	0	1	1	1	0	0	0	0.67	15.54	0.67
1.91244	7	1.91435	7	-1.26384	3	-1.2662	3	1	2	1.58696	14.75	1.58489	14.75	6.38104	18.8	6.39377	18.8	0	0	0	1	1	1	0	0	0	0	0	0	-1.86	13.02	-1.86
-4.08756	1	-4.08565	1	2.73616	7	2.7338	7	1	2	-0.163039	13	-0.165105	13	-1.77896	10.64	-1.76623	10.64	0	0	0	0	0	0	1	#NULL!	0	0	0	0	0.47	15.34	0.47
0.912444	6	0.914352	6	7.73616	12	7.7338	12	0	2	0.836961	14	0.834895	14	-2.54896	9.87	-2.53623	9.87	0	0	0	0	0	0	0	0	0	1	0	0	-0.72	14.15	0
-1.08756	4	-1.08565	4	-2.26384	2	-2.2662	2	1	2	0.0869614	13.25	0.0848946	13.25	7.17104	19.59	7.18377	19.59	0	0	0	0	0	0	0	0	0	0	0	0	1.1	15.97	1.1
2.91244	8	2.91435	8	3.73616	8	3.7338	8	1	2	2.33696	15.5	2.33489	15.5	-1.76896	10.65	-1.75623	10.65	0	0	0	0	0	0	0	0	0	0	0	0	-0.67	14.21	-0.67
-1.08756	4	-1.08565	4	-1.26384	3	-1.2662	3	0	2	-0.663039	12.5	-0.665105	12.5	3.73104	16.15	3.74377	16.15	0	0	0	0	0	0	0	0	0	0	0	0	1.02	15.9	0
2.91244	8	2.91435	8	-2.26384	2	-2.2662	2	1	2	2.58696	15.75	2.58489	15.75	0.231037	12.65	0.24377	12.65	0	0	0	0	0	0	0	0	0	0	0	0	-0.84	14.03	-0.84
1.91244	7	1.91435	7	-2.26384	2	-2.2662	2	1	2	1.83696	15	1.83489	15	1.38104	13.8	1.39377	13.8	0	0	0	0	0	0	0	0	0	0	0	0	0.61	15.49	0.61
-0.0875564	5	-0.0856481	5	-2.26384	2	-2.2662	2	0	2	1.33696	14.5	1.33489	14.5	-4.85896	7.56	-4.84623	7.56	1	1	0	0	0	0	0	0	0	0	0	0	1.39	16.26	0
-1.08756	4	-1.08565	4	5.73616	10	5.7338	10	0	2	-0.163039	13	-0.165105	13	-1.59896	10.82	-1.58623	10.82	1	1	0	0	0	0	1	1	1	0	0	0	2.22	17.1	0
-5.08756	0	-5.08565	0	-2.26384	2	-2.2662	2	0	2	-0.913039	12.25	-0.915105	12.25	-2.69896	9.72	-2.68623	9.72	1	1	0	0	0	0	0	0	0	0	0	0	2.49	17.37	0
-0.0875564	5	-0.0856481	5	-2.26384	2	-2.2662	2	1	2	1.08696	14.25	1.08489	14.25	3.61104	16.03	3.62377	16.03	0	0	0	0	0	0	0	0	0	0	0	0	0.75	15.63	0.75
-1.08756	4	-1.08565	4	-3.26384	1	-3.2662	1	0	2	-0.163039	13	-0.165105	13	0.511037	12.93	0.52377	12.93	0	0	0	0	0	0	0	0	0	0	0	0	1.45	16.33	0
-3.08756	2	-3.08565	2	-2.26384	2	-2.2662	2	0	2	-0.913039	12.25	-0.915105	12.25	-1.67896	10.74	-1.66623	10.74	0	0	0	0	0	0	0	0	0	0	0	0	2.08	16.96	0
0.912444	6	0.914352	6	-1.26384	3	-1.2662	3	1	2	2.08696	15.25	2.08489	15.25	0.891037	13.31	0.90377	13.31	0	0	0	0	0	0	1	1	1	0	0	0	-1.03	13.84	-1.03
0.912444	6	0.914352	6	-2.26384	2	-2.2662	2	1	2	2.33696	15.5	2.33489	15.5	-0.168963	12.25	-0.15623	12.25	1	1	0	0	0	0	0	0	0	0	0	0	2.33	17.21	2.33
7.91244	13	7.91435	13	1.73616	6	1.7338	6	1	2	3.33696	16.5	3.33489	16.5	6.27104	18.69	6.28377	18.69	0	0	0	0	0	0	0	0	0	0	1	0	0.48	15.36	0.48
-3.08756	2	-3.08565	2	-2.26384	2	-2.2662	2	0	2	-0.413039	12.75	-0.415105	12.75	-3.19896	9.22	-3.18623	9.22	0	0	0	0	0	0	0	0	0	0	0	0	1.61	16.48	0
-3.08756	2	-3.08565	2	-0.263841	4	-0.266204	4	0	2	-1.41304	11.75	-1.41511	11.75	-0.578963	11.84	-0.56623	11.84	0	0	0	0	0	0	0	0	0	0	0	0	2.85	17.73	0
-2.08756	3	-2.08565	3	-3.26384	1	-3.2662	1	0	2	0.0869614	13.25	0.0848946	13.25	0.541037	12.96	0.55377	12.96	0	0	0	1	#NULL!	0	0	0	0	1	1	0	0.68	15.56	0
-4.08756	1	-4.08565	1	-1.26384	3	-1.2662	3	0	2	-0.663039	12.5	-0.665105	12.5	-0.848963	11.57	-0.83623	11.57	0	0	0	0	0	0	1	#NULL!	0	1	1	1	0.97	15.84	0
-1.08756	4	-1.08565	4	-3.26384	1	-3.2662	1	0	2	0.836961	14	0.834895	14	6.15104	18.57	6.16377	18.57	0	0	0	0	0	0	0	0	0	0	0	0	-1.25	13.63	0
-1.08756	4	-1.08565	4	-0.263841	4	-0.266204	4	0	2	1.33696	14.5	1.33489	14.5	-0.808963	11.61	-0.79623	11.61	0	0	0	0	0	0	0	0	0	0	0	0	-1.12	13.76	0
0.912444	6	0.914352	6	-2.26384	2	-2.2662	2	1	2	2.83696	16	2.83489	16	2.34104	14.76	2.35377	14.76	1	1	0	0	0	0	0	0	0	0	0	0	0.1	14.97	0.1
0.912444	6	0.914352	6	4.73616	9	4.7338	9	0	2	-0.163039	13	-0.165105	13	6.60104	19.02	6.61377	19.02	0	0	0	1	#NULL!	0	1	1	1	1	0	0	1.24	16.12	0
-1.08756	4	-1.08565	4	-4.26384	0	-4.2662	0	1	2	1.83696	15	1.83489	15	3.88104	16.3	3.89377	16.3	0	0	0	0	0	0	0	0	0	0	0	0	-1.52	13.36	-1.52
-0.0875564	5	-0.0856481	5	-1.26384	3	-1.2662	3	1	2	1.58696	14.75	1.58489	14.75	-1.70896	10.71	-1.69623	10.71	0	0	0	0	0	0	0	0	0	0	0	0	3.08	17.96	3.08
1.91244	7	1.91435	7	-2.26384	2	-2.2662	2	0	2	-0.913039	12.25	-0.915105	12.25	18.461	30.88	18.4738	30.88	0	0	0	0	0	0	0	0	0	0	0	0	2.18	17.05	0
1.91244	7	1.91435	7	-4.26384	0	-4.2662	0	1	2	2.83696	16	2.83489	16	6.63104	19.05	6.64377	19.05	0	0	0	0	0	0	1	#NULL!	0	1	1	1	-2.05	12.82	-2.05
-0.0875564	5	-0.0856481	5	-0.263841	4	-0.266204	4	0	2	1.08696	14.25	1.08489	14.25	-3.41896	9	-3.40623	9	0	0	0	0	0	0	0	0	0	0	0	0	1.42	16.3	0
-3.08756	2	-3.08565	2	0.736159	5	0.733796	5	0	2	-0.413039	12.75	-0.415105	12.75	2.99104	15.41	3.00377	15.41	0	0	0	0	0	0	1	#NULL!	0	0	0	0	1	15.87	0
3.91244	9	3.91435	9	3.73616	8	3.7338	8	0	1	3.33696	16.5	3.33489	16.5	-6.09896	6.32	-6.08623	6.32	0	0	0	0	0	0	0	0	0	1	0	0	2.78	17.65	0
-3.08756	2	-3.08565	2	-2.26384	2	-2.2662	2	0	2	0.586961	13.75	0.584895	13.75	-0.958963	11.46	-0.94623	11.46	0	0	0	0	0	0	0	0	0	0	0	0	0.36	15.24	0
-3.08756	2	-3.08565	2	-3.26384	1	-3.2662	1	1	2	1.58696	14.75	1.58489	14.75	2.44104	14.86	2.45377	14.86	0	0	0	0	0	0	0	0	0	0	0	0	-1.29	13.59	-1.29
5.91244	11	5.91435	11	-0.263841	4	-0.266204	4	1	2	3.08696	16.25	3.08489	16.25	7.63104	20.05	7.64377	20.05	0	0	0	0	0	0	0	0	0	0	0	0	1.73	16.61	1.73
-0.0875564	5	-0.0856481	5	-2.26384	2	-2.2662	2	0	2	1.08696	14.25	1.08489	14.25	5.32104	17.74	5.33377	17.74	0	0	0	0	0	0	0	0	0	0	0	0	0.08	14.96	0
-3.08756	2	-3.08565	2	2.73616	7	2.7338	7	0	2	0.336961	13.5	0.334895	13.5	1.75104	14.17	1.76377	14.17	0	0	1	0	0	0	0	0	0	0	0	0	-0.19	14.68	0
-2.08756	3	-2.08565	3	2.73616	7	2.7338	7	0	1	3.08696	16.25	3.08489	16.25	-1.14896	11.27	-1.13623	11.27	0	0	0	0	0	0	0	0	0	1	0	0	-1.37	13.51	0
-1.08756	4	-1.08565	4	0.736159	5	0.733796	5	1	2	2.83696	16	2.83489	16	-1.78896	10.63	-1.77623	10.63	0	0	0	0	0	0	0	0	0	0	0	0	-2.08	12.79	-2.08
-3.08756	2	-3.08565	2	-1.26384	3	-1.2662	3	0	2	0.586961	13.75	0.584895	13.75	1.41104	13.83	1.42377	13.83	0	0	0	0	0	0	0	0	0	0	0	0	0.33	15.2	0
0.912444	6	0.914352	6	1.73616	6	1.7338	6	0	2	1.08696	14.25	1.08489	14.25	0.291037	12.71	0.30377	12.71	0	0	0	0	0	0	1	#NULL!	0	0	0	0	1.94	16.82	0
-3.08756	2	-3.08565	2	-3.26384	1	-3.2662	1	0	2	1.33696	14.5	1.33489	14.5	-1.73896	10.68	-1.72623	10.68	0	0	0	0	0	0	0	0	0	1	0	0	-0.12	14.76	0
-4.08756	1	-4.08565	1	-4.26384	0	-4.2662	0	1	2	1.33696	14.5	1.33489	14.5	4.34104	16.76	4.35377	16.76	0	0	0	0	0	0	0	0	0	0	0	0	-0.4	14.48	-0.4
-2.08756	3	-2.08565	3	-0.263841	4	-0.266204	4	1	2	2.33696	15.5	2.33489	15.5	-2.62896	9.79	-2.61623	9.79	0	0	0	0	0	0	0	0	0	0	0	0	0.21	15.08	0.21
-0.0875564	5	-0.0856481	5	4.73616	9	4.7338	9	0	2	1.58696	14.75	1.58489	14.75	2.78104	15.2	2.79377	15.2	0	0	0	1	#NULL!	0	0	0	0	0	0	0	-0.51	14.37	0
-3.08756	2	-3.08565	2	0.736159	5	0.733796	5	0	2	-0.413039	12.75	-0.415105	12.75	3.24104	15.66	3.25377	15.66	0	0	0	1	#NULL!	0	0	0	0	0	0	0	2.1	16.97	0
-4.08756	1	-4.08565	1	0.736159	5	0.733796	5	1	2	0.836961	14	0.834895	14	-0.378963	12.04	-0.36623	12.04	0	0	0	0	0	0	0	0	0	0	0	0	2.98	17.85	2.98
-4.08756	1	-4.08565	1	6.73616	11	6.7338	11	0	2	-0.413039	12.75	-0.415105	12.75	-1.00896	11.41	-0.99623	11.41	0	0	0	0	0	0	0	0	0	1	1	0	1.65	16.52	0
-0.0875564	5	-0.0856481	5	-1.26384	3	-1.2662	3	1	2	2.83696	16	2.83489	16	0.621037	13.04	0.63377	13.04	0	0	0	0	0	0	0	0	0	0	0	0	0.17	15.04	0.17
0.912444	6	0.914352	6	4.73616	9	4.7338	9	0	2	0.836961	14	0.834895	14	-1.79896	10.62	-1.78623	10.62	0	0	0	0	0	0	0	0	0	0	0	0	2.98	17.86	0
-2.08756	3	-2.08565	3	0.736159	5	0.733796	5	0	2	0.836961	14	0.834895	14	-0.288963	12.13	-0.27623	12.13	0	0	0	0	0	0	0	0	0	0	0	0	1.2	16.08	0
0.912444	6	0.914352	6	-3.26384	1	-3.2662	1	1	2	2.83696	16	2.83489	16	6.88104	19.3	6.89377	19.3	0	0	0	1	#NULL!	0	0	0	0	1	0	0	-0.58	14.29	-0.58
-1.08756	4	-1.08565	4	0.736159	5	0.733796	5	1	2	2.33696	15.5	2.33489	15.5	1.59104	14.01	1.60377	14.01	0	0	0	0	0	0	0	0	0	1	1	0	0.14	15.02	0.14
0.912444	6	0.914352	6	-3.26384	1	-3.2662	1	1	2	3.08696	16.25	3.08489	16.25	-1.34896	11.07	-1.33623	11.07	0	0	0	0	0	0	0	0	0	0	0	0	2.86	17.74	2.86
0.912444	6	0.914352	6	2.73616	7	2.7338	7	0	2	1.33696	14.5	1.33489	14.5	-2.47896	9.94	-2.46623	9.94	0	0	0	0	0	0	0	0	0	1	1	0	3	17.88	0
0.912444	6	0.914352	6	-0.263841	4	-0.266204	4	1	2	2.83696	16	2.83489	16	5.68104	18.1	5.69377	18.1	0	0	0	0	0	0	1	#NULL!	0	1	1	0	0.42	15.3	0.42
-0.0875564	5	-0.0856481	5	-3.26384	1	-3.2662	1	1	2	2.33696	15.5	2.33489	15.5	11.161	23.58	11.1738	23.58	0	0	0	0	0	0	0	0	0	1	0	0	-0.36	14.51	-0.36
-2.08756	3	-2.08565	3	-1.26384	3	-1.2662	3	0	2	0.0869614	13.25	0.0848946	13.25	7.58104	20	7.59377	20	0	0	0	0	0	0	0	0	0	0	0	0	2.01	16.89	0
-4.08756	1	-4.08565	1	-0.263841	4	-0.266204	4	0	2	0.0869614	13.25	0.0848946	13.25	0.00103744	12.42	0.0137705	12.42	0	0	0	0	0	0	1	1	1	0	0	0	2.21	17.09	0
2.91244	8	2.91435	8	3.73616	8	3.7338	8	0	2	2.08696	15.25	2.08489	15.25	6.83104	19.25	6.84377	19.25	0	0	0	0	0	0	0	0	0	0	0	0	0.71	15.58	0
-3.08756	2	-3.08565	2	-0.263841	4	-0.266204	4	1	2	1.58696	14.75	1.58489	14.75	2.99104	15.41	3.00377	15.41	0	0	0	0	0	0	0	0	0	0	0	0	1.81	16.69	1.81
-5.08756	0	-5.08565	0	-2.26384	2	-2.2662	2	1	2	1.33696	14.5	1.33489	14.5	5.53104	17.95	5.54377	17.95	0	0	0	0	0	0	0	0	0	0	0	0	0.1	14.98	0.1
-3.08756	2	-3.08565	2	2.73616	7	2.7338	7	0	2	-1.16304	12	-1.16511	12	19.621	32.04	19.6338	32.04	0	0	0	0	0	0	0	0	0	0	0	0	1.25	16.13	0
1.91244	7	1.91435	7	-2.26384	2	-2.2662	2	1	2	1.58696	14.75	1.58489	14.75	21.691	34.11	21.7038	34.11	0	0	0	0	0	0	1	1	1	0	0	0	1.98	16.86	1.98
-3.08756	2	-3.08565	2	2.73616	7	2.7338	7	0	2	0.336961	13.5	0.334895	13.5	7.55104	19.97	7.56377	19.97	0	0	0	0	0	0	0	0	0	0	0	0	1.06	15.93	0
-0.0875564	5	-0.0856481	5	2.73616	7	2.7338	7	0	2	2.33696	15.5	2.33489	15.5	0.301037	12.72	0.31377	12.72	0	0	0	0	0	0	0	0	0	0	0	0	0.52	15.4	0
2.91244	8	2.91435	8	1.73616	6	1.7338	6	0	2	3.58696	16.75	3.58489	16.75	4.62104	17.04	4.63377	17.04	0	0	0	0	0	0	0	0	0	0	0	0	-0.86	14.01	0
-5.08756	0	-5.08565	0	-2.26384	2	-2.2662	2	0	2	0.836961	14	0.834895	14	-3.92896	8.49	-3.91623	8.49	0	0	0	0	0	0	0	0	0	0	0	0	2.1	16.97	0
-2.08756	3	-2.08565	3	-3.26384	1	-3.2662	1	1	2	4.83696	18	4.83489	18	-3.72896	8.69	-3.71623	8.69	1	1	0	0	0	0	0	0	0	1	0	0	-1.03	13.85	-1.03
1.91244	7	1.91435	7	0.736159	5	0.733796	5	1	2	3.83696	17	3.83489	17	8.38104	20.8	8.39377	20.8	0	0	0	0	0	0	0	0	0	0	0	0	-1.11	13.77	-1.11
-3.08756	2	-3.08565	2	-4.26384	0	-4.2662	0	1	1	4.83696	18	4.83489	18	1.27104	13.69	1.28377	13.69	0	0	0	0	0	0	0	0	0	0	0	0	-0.79	14.08	-0.79
-0.0875564	5	-0.0856481	5	3.73616	8	3.7338	8	0	2	2.33696	15.5	2.33489	15.5	-0.328963	12.09	-0.31623	12.09	0	0	0	0	0	0	0	0	0	0	0	0	1.43	16.31	0
-4.08756	1	-4.08565	1	-2.26384	2	-2.2662	2	1	2	2.83696	16	2.83489	16	2.54104	14.96	2.55377	14.96	0	0	0	0	0	0	0	0	0	0	0	0	-0.88	13.99	-0.88
-1.08756	4	-1.08565	4	0.736159	5	0.733796	5	0	2	2.83696	16	2.83489	16	11.381	23.8	11.3938	23.8	1	1	0	0	0	0	0	0	0	1	1	0	-0.77	14.11	0
-3.08756	2	-3.08565	2	3.73616	8	3.7338	8	0	2	0.586961	13.75	0.584895	13.75	8.01104	20.43	8.02377	20.43	0	0	0	0	0	0	0	0	0	0	0	0	1.57	16.44	0
-3.08756	2	-3.08565	2	1.73616	6	1.7338	6	0	2	0.836961	14	0.834895	14	0.901037	13.32	0.91377	13.32	0	0	0	0	0	0	0	0	0	0	0	0	3.09	17.96	0
-3.08756	2	-3.08565	2	-4.26384	0	-4.2662	0	1	2	3.83696	17	3.83489	17	2.73104	15.15	2.74377	15.15	0	0	0	0	0	0	0	0	0	0	0	0	-2.21	12.66	-2.21
2.91244	8	2.91435	8	5.73616	10	5.7338	10	0	1	4.83696	18	4.83489	18	3.70104	16.12	3.71377	16.12	0	0	0	0	0	0	0	0	0	0	0	0	0.82	15.69	0
-4.08756	1	-4.08565	1	-3.26384	1	-3.2662	1	0	2	1.83696	15	1.83489	15	3.69104	16.11	3.70377	16.11	0	0	0	0	0	0	0	0	0	0	0	0	0.5	15.37	0
0.912444	6	0.914352	6	-2.26384	2	-2.2662	2	1	2	3.83696	17	3.83489	17	8.76104	21.18	8.77377	21.18	0	0	0	0	0	0	0	0	0	0	0	0	0.37	15.25	0.37
-1.08756	4	-1.08565	4	1.73616	6	1.7338	6	1	2	1.58696	14.75	1.58489	14.75	23.861	36.28	23.8738	36.28	0	0	0	0	0	0	0	0	0	0	0	0	-0.59	14.29	-0.59
-0.0875564	5	-0.0856481	5	5.73616	10	5.7338	10	0	2	2.33696	15.5	2.33489	15.5	-2.99896	9.42	-2.98623	9.42	0	0	0	0	0	0	0	0	0	0	0	0	2.56	17.43	0
-3.08756	2	-3.08565	2	-2.26384	2	-2.2662	2	1	2	1.33696	14.5	1.33489	14.5	15.371	27.79	15.3838	27.79	0	0	0	0	0	0	1	#NULL!	0	0	0	0	3.1	17.98	3.1
-2.08756	3	-2.08565	3	-1.26384	3	-1.2662	3	0	2	1.83696	15	1.83489	15	4.78104	17.2	4.79377	17.2	0	0	0	0	0	0	0	0	0	1	0	0	1.58	16.45	0
-3.08756	2	-3.08565	2	-3.26384	1	-3.2662	1	1	1	4.83696	18	4.83489	18	4.08104	16.5	4.09377	16.5	0	0	0	0	0	0	0	0	0	0	0	0	0.1	14.97	0.1
1.91244	7	1.91435	7	-3.26384	1	-3.2662	1	1	2	4.83696	18	4.83489	18	5.02104	17.44	5.03377	17.44	0	0	0	0	0	0	0	0	0	0	0	0	0.12	15	0.12
-3.08756	2	-3.08565	2	6.73616	11	6.7338	11	0	2	0.586961	13.75	0.584895	13.75	8.11104	20.53	8.12377	20.53	0	0	0	0	0	0	0	0	0	0	0	0	1.82	16.69	0
-1.08756	4	-1.08565	4	-2.26384	2	-2.2662	2	1	2	4.83696	18	4.83489	18	-0.858963	11.56	-0.84623	11.56	0	0	0	0	0	0	0	0	0	0	0	0	-1.69	13.19	-1.69
-0.0875564	5	-0.0856481	5	0.736159	5	0.733796	5	0	2	3.33696	16.5	3.33489	16.5	-1.43896	10.98	-1.42623	10.98	0	0	0	0	0	0	0	0	0	1	0	0	1.12	15.99	0
2.91244	8	2.91435	8	2.73616	7	2.7338	7	1	2	4.83696	18	4.83489	18	3.05104	15.47	3.06377	15.47	0	0	0	0	0	0	0	0	0	0	0	0	1.2	16.07	1.2
-4.08756	1	-4.08565	1	-1.26384	3	-1.2662	3	0	2	1.58696	14.75	1.58489	14.75	0.921037	13.34	0.93377	13.34	0	0	0	0	0	0	1	1	1	1	0	0	1.99	16.86	0
-3.08756	2	-3.08565	2	-0.263841	4	-0.266204	4	0	2	1.58696	14.75	1.58489	14.75	10.871	23.29	10.8838	23.29	0	0	0	0	0	0	0	0	0	0	0	0	0.5	15.37	0
-5.08756	0	-5.08565	0	-1.26384	3	-1.2662	3	0	2	1.58696	14.75	1.58489	14.75	1.47104	13.89	1.48377	13.89	0	0	0	0	0	0	0	0	0	0	0	0	1.37	16.25	0
-1.08756	4	-1.08565	4	-0.263841	4	-0.266204	4	1	2	3.83696	17	3.83489	17	0.231037	12.65	0.24377	12.65	0	0	0	0	0	0	0	0	0	1	1	0	2.67	17.54	2.67
-4.08756	1	-4.08565	1	-1.26384	3	-1.2662	3	0	2	1.33696	14.5	1.33489	14.5	8.04104	20.46	8.05377	20.46	0	0	0	0	0	0	0	0	0	0	0	0	1.13	16.01	0
0.912444	6	0.914352	6	-3.26384	1	-3.2662	1	1	2	4.33696	17.5	4.33489	17.5	4.88104	17.3	4.89377	17.3	0	0	0	0	0	0	0	0	0	1	0	0	2.25	17.13	2.25
-3.08756	2	-3.08565	2	-1.26384	3	-1.2662	3	0	2	3.83696	17	3.83489	17	-0.0389626	12.38	-0.0262295	12.38	0	0	0	0	0	0	0	0	0	0	0	0	-1.48	13.39	0
-1.08756	4	-1.08565	4	3.73616	8	3.7338	8	0	2	1.58696	14.75	1.58489	14.75	4.76104	17.18	4.77377	17.18	0	0	0	0	0	0	0	0	0	0	0	0	2.84	17.72	0
-1.08756	4	-1.08565	4	1.73616	6	1.7338	6	0	2	1.83696	15	1.83489	15	9.48104	21.9	9.49377	21.9	0	0	0	0	0	0	0	0	0	0	0	0	1.77	16.64	0
0.912444	6	0.914352	6	-0.263841	4	-0.266204	4	0	1	4.83696	18	4.83489	18	8.38104	20.8	8.39377	20.8	0	0	0	0	0	0	0	0	0	1	1	0	0.78	15.65	0
0.912444	6	0.914352	6	1.73616	6	1.7338	6	1	2	4.83696	18	4.83489	18	4.42104	16.84	4.43377	16.84	0	0	0	1	#NULL!	0	0	0	0	1	1	0	-0.12	14.75	-0.12
-0.0875564	5	-0.0856481	5	-3.26384	1	-3.2662	1	0	2	3.33696	16.5	3.33489	16.5	1.58104	14	1.59377	14	0	0	0	0	0	0	0	0	0	0	0	0	2.22	17.09	0
-2.08756	3	-2.08565	3	0.736159	5	0.733796	5	0	2	4.33696	17.5	4.33489	17.5	-3.87896	8.54	-3.86623	8.54	0	0	0	0	0	0	1	1	1	0	0	0	-0.37	14.51	0
1.91244	7	1.91435	7	-1.26384	3	-1.2662	3	0	2	4.33696	17.5	4.33489	17.5	2.73104	15.15	2.74377	15.15	0	0	0	0	0	0	0	0	0	0	0	0	1.24	16.12	0
-2.08756	3	-2.08565	3	-1.26384	3	-1.2662	3	0	2	3.58696	16.75	3.58489	16.75	-1.63896	10.78	-1.62623	10.78	0	0	0	0	0	0	0	0	0	0	0	0	1.13	16.01	0
-4.08756	1	-4.08565	1	-0.263841	4	-0.266204	4	0	2	2.33696	15.5	2.33489	15.5	3.22459	15.6436	#NULL!	#NULL!	0	0	0	0	0	0	0	0	0	0	0	0	1.26	16.14	0
-1.08756	4	-1.08565	4	-2.26384	2	-2.2662	2	0	2	3.33696	16.5	3.33489	16.5	0.901037	13.32	0.91377	13.32	0	0	0	0	0	0	0	0	0	0	0	0	2.1	16.97	0
0.912444	6	0.914352	6	0.736159	5	0.733796	5	0	2	1.83696	15	1.83489	15	19.171	31.59	19.1838	31.59	0	0	0	0	0	0	0	0	0	0	0	0	2.28	17.15	0
-1.08756	4	-1.08565	4	-1.26384	3	-1.2662	3	0	2	3.33696	16.5	3.33489	16.5	7.39104	19.81	7.40377	19.81	0	0	0	0	0	0	0	0	0	0	0	0	0.74	15.61	0
-3.08756	2	-3.08565	2	0.736159	5	0.733796	5	0	2	2.83696	16	2.83489	16	4.69104	17.11	4.70377	17.11	0	0	0	0	0	0	0	0	0	0	1	0	0.9	15.78	0
-1.08756	4	-1.08565	4	0.736159	5	0.733796	5	1	1	4.83696	18	4.83489	18	20.481	32.9	20.4938	32.9	0	0	0	0	0	0	0	0	0	0	0	0	-1.13	13.74	-1.13
2.91244	8	2.91435	8	-3.26384	1	-3.2662	1	0	2	4.83696	18	4.83489	18	11.991	24.41	12.0038	24.41	0	0	0	0	0	0	0	0	0	1	1	0	-0.16	14.72	0
-1.08756	4	-1.08565	4	0.736159	5	0.733796	5	0	2	4.83696	18	4.83489	18	3.70104	16.12	3.71377	16.12	0	0	0	0	0	0	0	0	0	0	0	0	-1.47	13.4	0
-0.0875564	5	-0.0856481	5	4.73616	9	4.7338	9	0	2	2.83696	16	2.83489	16	4.30104	16.72	4.31377	16.72	0	0	0	0	0	0	0	0	0	0	0	0	2.71	17.59	0
-0.0875564	5	-0.0856481	5	0.736159	5	0.733796	5	0	2	3.83696	17	3.83489	17	-2.89896	9.52	-2.88623	9.52	0	0	0	0	0	0	0	0	0	1	0	0	2.8	17.67	0
-2.08756	3	-2.08565	3	-0.263841	4	-0.266204	4	0	2	4.83696	18	4.83489	18	1.67104	14.09	1.68377	14.09	0	0	0	0	0	0	0	0	0	0	0	0	-1.29	13.59	0
-2.08756	3	-2.08565	3	-2.26384	2	-2.2662	2	0	2	3.83696	17	3.83489	17	-2.98896	9.43	-2.97623	9.43	0	0	0	0	0	0	1	#NULL!	0	1	1	1	2.1	16.97	0
-1.08756	4	-1.08565	4	-1.26384	3	-1.2662	3	0	2	4.33696	17.5	4.33489	17.5	2.20104	14.62	2.21377	14.62	0	0	0	0	0	0	1	1	1	0	0	1	0.47	15.34	0
-1.08756	4	-1.08565	4	-0.263841	4	-0.266204	4	0	2	3.33696	16.5	3.33489	16.5	4.76104	17.18	4.77377	17.18	0	0	0	0	0	0	0	0	0	0	0	0	1.9	16.78	0
-2.08756	3	-2.08565	3	0.736159	5	0.733796	5	1	2	4.83696	18	4.83489	18	0.741037	13.16	0.75377	13.16	0	0	0	1	#NULL!	0	0	0	0	0	0	0	1.68	16.56	1.68
-0.0875564	5	-0.0856481	5	-3.26384	1	-3.2662	1	0	2	4.33696	17.5	4.33489	17.5	7.78104	20.2	7.79377	20.2	0	0	0	0	0	0	0	0	0	0	0	0	0.47	15.35	0
-1.08756	4	-1.08565	4	1.73616	6	1.7338	6	0	2	4.33696	17.5	4.33489	17.5	2.64104	15.06	2.65377	15.06	0	0	0	0	0	0	0	0	0	1	0	0	0.38	15.26	0
1.91244	7	1.91435	7	-1.26384	3	-1.2662	3	0	2	4.83696	18	4.83489	18	6.02104	18.44	6.03377	18.44	0	0	0	0	0	0	0	0	0	1	1	0	1.26	16.14	0
-0.0875564	5	-0.0856481	5	1.73616	6	1.7338	6	1	2	4.83696	18	4.83489	18	13.311	25.73	13.3238	25.73	0	0	0	0	0	0	0	0	0	1	1	0	-0.83	14.05	-0.83
-3.08756	2	-3.08565	2	-1.26384	3	-1.2662	3	1	2	4.33696	17.5	4.33489	17.5	4.01104	16.43	4.02377	16.43	0	0	0	0	0	0	0	0	0	0	0	0	2.69	17.57	2.69
-3.08756	2	-3.08565	2	-1.26384	3	-1.2662	3	1	2	4.83696	18	4.83489	18	1.73104	14.15	1.74377	14.15	0	0	0	0	0	0	0	0	0	1	0	0	1.75	16.63	1.75
0.912444	6	0.914352	6	7.73616	12	7.7338	12	0	2	3.83696	17	3.83489	17	10.821	23.24	10.8338	23.24	0	0	0	0	0	0	0	0	0	0	0	0	0.65	15.52	0
0.912444	6	0.914352	6	-2.26384	2	-2.2662	2	1	2	4.83696	18	4.83489	18	18.881	31.3	18.8938	31.3	0	0	0	0	0	0	0	0	0	0	0	0	-0.24	14.63	-0.24
-3.08756	2	-3.08565	2	-2.26384	2	-2.2662	2	1	2	4.83696	18	4.83489	18	6.61104	19.03	6.62377	19.03	0	0	0	0	0	0	0	0	0	0	0	0	0	14.87	0
-1.08756	4	-1.08565	4	1.73616	6	1.7338	6	1	2	4.83696	18	4.83489	18	7.64104	20.06	7.65377	20.06	0	0	0	0	0	0	1	1	1	1	1	0	1.43	16.3	1.43
-5.08756	0	-5.08565	0	0.736159	5	0.733796	5	0	1	4.83696	18	4.83489	18	-3.66896	8.75	-3.65623	8.75	0	0	0	1	#NULL!	0	0	0	0	0	0	0	2.07	16.94	0
-0.0875564	5	-0.0856481	5	-1.26384	3	-1.2662	3	0	2	4.83696	18	4.83489	18	-0.988963	11.43	-0.97623	11.43	0	0	0	0	0	0	1	#NULL!	0	0	0	0	2.09	16.96	0
-2.08756	3	-2.08565	3	-1.26384	3	-1.2662	3	1	2	4.83696	18	4.83489	18	12.601	25.02	12.6138	25.02	0	0	0	0	0	0	0	0	0	1	0	0	-1.18	13.69	-1.18
-1.08756	4	-1.08565	4	-0.263841	4	-0.266204	4	0	2	4.83696	18	4.83489	18	-3.37896	9.04	-3.36623	9.04	0	0	0	0	0	0	0	0	0	0	0	0	1.97	16.85	0
-1.08756	4	-1.08565	4	3.73616	8	3.7338	8	0	2	1.83696	15	1.83489	15	22.381	34.8	22.3938	34.8	0	0	0	0	0	0	0	0	0	0	0	0	2.08	16.96	0
-1.08756	4	-1.08565	4	-1.26384	3	-1.2662	3	1	2	4.83696	18	4.83489	18	14.951	27.37	14.9638	27.37	0	0	0	0	0	0	0	0	0	0	0	0	-0.09	14.78	-0.09
-1.08756	4	-1.08565	4	-0.263841	4	-0.266204	4	0	2	4.83696	18	4.83489	18	7.93104	20.35	7.94377	20.35	0	0	0	0	0	0	0	0	0	0	0	0	-0.31	14.57	0
1.91244	7	1.91435	7	1.73616	6	1.7338	6	0	2	4.83696	18	4.83489	18	7.48104	19.9	7.49377	19.9	0	0	0	1	#NULL!	0	0	0	0	0	0	0	1.71	16.59	0
-3.08756	2	-3.08565	2	0.736159	5	0.733796	5	0	2	3.83696	17	3.83489	17	1.93104	14.35	1.94377	14.35	0	0	0	0	0	0	0	0	0	0	0	0	2.39	17.26	0
0.912444	6	0.914352	6	3.73616	8	3.7338	8	0	2	4.83696	18	4.83489	18	1.83104	14.25	1.84377	14.25	0	0	0	0	0	0	0	0	0	0	0	0	2.85	17.72	0
-2.08756	3	-2.08565	3	-4.26384	0	-4.2662	0	0	2	4.83696	18	4.83489	18	15.621	28.04	15.6338	28.04	0	0	0	0	0	0	0	0	0	0	0	0	-0.91	13.96	0
-2.08756	3	-2.08565	3	-0.263841	4	-0.266204	4	0	2	4.83696	18	4.83489	18	6.44104	18.86	6.45377	18.86	1	1	0	0	0	0	1	1	1	1	1	1	2.66	17.53	0
-5.08756	0	-5.08565	0	-2.26384	2	-2.2662	2	1	2	4.83696	18	4.83489	18	7.13104	19.55	7.14377	19.55	0	0	0	0	0	0	0	0	0	0	0	0	2.08	16.95	2.08
-3.08756	2	-3.08565	2	-3.26384	1	-3.2662	1	1	2	4.83696	18	4.83489	18	25.001	37.42	25.0138	37.42	0	0	0	0	0	0	0	0	0	0	0	0	-1.61	13.26	-1.61
-0.0875564	5	-0.0856481	5	1.73616	6	1.7338	6	0	2	4.33696	17.5	4.33489	17.5	18.051	30.47	18.0638	30.47	0	0	0	0	0	0	0	0	0	0	0	0	2.87	17.74	0
-5.08756	0	-5.08565	0	-1.26384	3	-1.2662	3	0	2	4.83696	18	4.83489	18	6.80104	19.22	6.81377	19.22	0	0	0	0	0	0	0	0	0	0	0	0	1.99	16.86	0
